# Supplementary material for: Calculation of Coke Layers Situation in the Cohesive Zone of Blast Furnace
Source: Materials (Basel). 2021 Jan 3;14(1):192. doi: 10.3390/ma14010192 (PMC7795097; doi:10.3390/ma14010192)
Supplement: Supplementary file 1 [file materials-14-00192-s001.zip]

Archive with 19 entries (18 files):
- Application/
- Application/2018-03-01  09-59 Thursday .koh
- Application/2018-03-02  09-59 Friday .koh
- Application/2018-03-03  10-58 Saturday .koh
- Application/2018-03-06  08-58 Tuesday .koh
- Application/2018-03-07  11-58 Wednesday .koh
- Application/2018-03-09  12-59 Friday .koh
- Application/2018-03-11  09-59 Sunday .koh
- Application/2018-03-16  10-58 Friday .koh
- Application/2018-03-17  10-58 Saturday .koh
- Application/2018-03-20  09-59 Tuesday .koh
- Application/2018-03-21  08-58 Wednesday .koh
- Application/2018-03-22  08-58 Thursday .koh
- Application/2018-03-23  08-58 Friday .koh
- Application/2018-03-24  12-59 Saturday .koh
- Application/2018-03-25  09-59 Sunday .koh
- Application/2018-03-26  09-59 Monday .koh
- Application/Cohezive_layers.exe
- Application/input.dat
