# Supplementary material for: Calculation of Coke Layers Situation in the Cohesive Zone of Blast Furnace
Source: Materials (Basel). 2021 Jan 3;14(1):192. doi: 10.3390/ma14010192 (PMC7795097; doi:10.3390/ma14010192)
Supplement: Supplementary file 1 [file materials-14-00192-s001.zip › Application/2018-03-01 09-59 Thursday .koh]

 2.05049230000000E+0004
 5.64900000000000E+0001
 0.00000000000000E+0000
 9.96000000000000E+0000
 1.43000000000000E+0000
 7.47000000000000E+0000
 8.60000000000000E-0001
 0.00000000000000E+0000
 0.00000000000000E+0000
 3.30000000000000E-0002
 0.00000000000000E+0000
 0.00000000000000E+0000
 0.00000000000000E+0000
 1.30000000000000E-0002
 0.00000000000000E+0000
 8.24200000000000E+0003
 5.64900000000000E+0001
 0.00000000000000E+0000
 9.96000000000000E+0000
 1.43000000000000E+0000
 7.47000000000000E+0000
 8.60000000000000E-0001
 0.00000000000000E+0000
 0.00000000000000E+0000
 3.30000000000000E-0002
 0.00000000000000E+0000
 0.00000000000000E+0000
 0.00000000000000E+0000
 1.30000000000000E-0002
 0.00000000000000E+0000
 8.99501500000000E+0003
 6.55000000000000E+0001
 0.00000000000000E+0000
 2.80000000000000E-0001
 3.30000000000000E-0001
 5.88000000000000E+0000
 2.90000000000000E-0001
 0.00000000000000E+0000
 1.50000000000000E+0000
 1.00000000000000E-0002
 0.00000000000000E+0000
 3.00000000000000E-0002
 4.00000000000000E-0002
 0.00000000000000E+0000
 0.00000000000000E+0000
 0.00000000000000E+0000
 1.29051080000000E+0004
 6.59800000000000E+0001
 4.20000000000000E-0001
 2.57000000000000E+0000
 2.20000000000000E-0001
 2.58000000000000E+0000
 2.20000000000000E-0001
 0.00000000000000E+0000
 1.50000000000000E+0000
 1.40000000000000E-0002
 0.00000000000000E+0000
 4.40000000000000E-0002
 3.80000000000000E-0002
 5.00000000000000E-0003
 0.00000000000000E+0000
 7.00000000000000E-0002
 0.00000000000000E+0000
 0.00000000000000E+0000
 0.00000000000000E+0000
 0.00000000000000E+0000
 0.00000000000000E+0000
 0.00000000000000E+0000
 0.00000000000000E+0000
 0.00000000000000E+0000
 0.00000000000000E+0000
 0.00000000000000E+0000
 0.00000000000000E+0000
 0.00000000000000E+0000
 0.00000000000000E+0000
 0.00000000000000E+0000
 0.00000000000000E+0000
 0.00000000000000E+0000
 0.00000000000000E+0000
 0.00000000000000E+0000
 0.00000000000000E+0000
 0.00000000000000E+0000
 0.00000000000000E+0000
 0.00000000000000E+0000
 0.00000000000000E+0000
 0.00000000000000E+0000
 0.00000000000000E+0000
 0.00000000000000E+0000
 0.00000000000000E+0000
 0.00000000000000E+0000
 0.00000000000000E+0000
 0.00000000000000E+0000
 0.00000000000000E+0000
 0.00000000000000E+0000
 0.00000000000000E+0000
 0.00000000000000E+0000
 0.00000000000000E+0000
 0.00000000000000E+0000
 0.00000000000000E+0000
 0.00000000000000E+0000
 0.00000000000000E+0000
 0.00000000000000E+0000
 0.00000000000000E+0000
 0.00000000000000E+0000
 0.00000000000000E+0000
 0.00000000000000E+0000
 0.00000000000000E+0000
 0.00000000000000E+0000
 0.00000000000000E+0000
 0.00000000000000E+0000
 0.00000000000000E+0000
 0.00000000000000E+0000
 0.00000000000000E+0000
 0.00000000000000E+0000
 0.00000000000000E+0000
 0.00000000000000E+0000
 0.00000000000000E+0000
 0.00000000000000E+0000
 0.00000000000000E+0000
 0.00000000000000E+0000
 0.00000000000000E+0000
 0.00000000000000E+0000
 0.00000000000000E+0000
 0.00000000000000E+0000
 0.00000000000000E+0000
 0.00000000000000E+0000
 1.50000000000000E+0003
 9.70000000000000E-0001
 1.24714285714286E+0000
 3.50000000000000E-0001
 1.00000000000000E-0001
 4.23000000000000E+0000
 3.04000000000000E+0000
 0.00000000000000E+0000
 1.00000000000000E+0000
 5.00000000000000E-0001
 0.00000000000000E+0000
 2.00000000000000E-0001
 1.90000000000000E-0001
 0.00000000000000E+0000
 0.00000000000000E+0000
 8.87000000000000E+0001
 0.00000000000000E+0000
 0.00000000000000E+0000
 0.00000000000000E+0000
 0.00000000000000E+0000
 0.00000000000000E+0000
 0.00000000000000E+0000
 0.00000000000000E+0000
 0.00000000000000E+0000
 0.00000000000000E+0000
 0.00000000000000E+0000
 0.00000000000000E+0000
 0.00000000000000E+0000
 0.00000000000000E+0000
 0.00000000000000E+0000
 0.00000000000000E+0000
 0.00000000000000E+0000
 1.02736190000000E+0004
 8.50000000000000E+0000
 3.00000000000000E-0001
 6.00000000000000E-0001
 4.90000000000000E-0001
 1.20000000000000E+0000
 0.00000000000000E+0000
 2.00000000000000E-0001
 1.26600000000000E+0001
 7.90000000000000E+0000
 2.04000000000000E+0000
 4.31000000000000E+0001
 2.61000000000000E+0001
 0.00000000000000E+0000
 0.00000000000000E+0000
 2.72000000000000E+0000
 2.18000000000000E+0000
 0.00000000000000E+0000
 0.00000000000000E+0000
 1.88441255000000E+0005
 2.10000000000000E+0001
 2.10280000000000E+0001
 1.13462000000000E+0003
 1.66800000000000E+0000
 3.15688900000000E+0003
 2.90000000000000E-0001
 1.30000000000000E-0001
 6.90000000000000E-0002
 1.90000000000000E-0002
 4.20000000000000E+0000
 4.30800000000000E+0001
 3.92900000000000E+0001
 6.82000000000000E+0000
 8.53000000000000E+0000
 0.00000000000000E+0000
 2.47000000000000E-0001
 8.54000000000000E-0001
 7.80000000000000E-0001
 5.91700000000000E+0000
 3.00000000000000E+0002
 3.86100000000000E+0001
 1.07200000000000E+0001
 5.84000000000000E+0000
 2.90000000000000E-0001
 5.21000000000000E+0000
 2.01000000000000E+0000
 0.00000000000000E+0000
 3.94900000000000E+0001
 2.57000000000000E-0001
 0.00000000000000E+0000
 2.20000000000000E-0001
 8.00000000000000E-0002
 8.50000000000000E-0002
 0.00000000000000E+0000
 4.36490000000000E+0001
 3.27980000000000E+0001
 2.45080000000000E+0001
 2.24830000000000E+0001
 1.79540000000000E+0001
 1.76360000000000E+0001
 1.74330000000000E+0001
 2.11080000000000E+0001
 2.28010000000000E+0001
 3.71800000000000E+0000
 1.01420000000000E+0001
 1.69990000000000E+0001
 2.01820000000000E+0001
 2.25980000000000E+0001
 2.36690000000000E+0001
 2.35820000000000E+0001
 2.18030000000000E+0001
 2.20070000000000E+0001
 5.25200000000000E+0000
 4.94800000000000E+0000
 4.10600000000000E+0000
 5.30700000000000E+0000
 3.97900000000000E+0000
 2.67900000000000E+0000
 2.88200000000000E+0000
 2.93700000000000E+0000
 3.53400000000000E+0000
 8.91000000000000E+0002
 8.12000000000000E+0002
 6.18000000000000E+0002
 5.64000000000000E+0002
 5.26000000000000E+0002
 3.52000000000000E+0002
 3.37000000000000E+0002
 4.10000000000000E+0002
 1.02822000000000E+0002
 2.29895880000000E+0004
 1.00000000000000E+0000
 8.95000000000000E+0000
 3.50500000000000E+0001
 4.75000000000000E+0000
 4.50000000000000E-0001
 5.39000000000000E+0000
 6.99000000000000E+0000
 0.00000000000000E+0000
 4.67000000000000E+0000
 1.36000000000000E+0000
 4.12000000000000E+0001
 2.94100000000000E+0001
 1.80000000000000E-0001
 1.50000000000000E-0001
 6.00000000000000E-0001
 0.00000000000000E+0000
 0.00000000000000E+0000
 0.00000000000000E+0000
 0.00000000000000E+0000
 2.54887000000000E+0002
 3.50000000000000E-0001
 9.96500000000000E+0001
 3.33000000000000E+0002
 1.47194200000000E+0003
 1.53300000000000E+0000
 7.00021200000000E+0003
 0.00000000000000E+0000
 8.20000000000000E-0001
 8.87000000000000E+0001
 7.87000000000000E+0001
 8.50000000000000E+0000
 6.00000000000000E-0001
 2.00000000000000E-0001
 1.20000000000000E+0000
 0.00000000000000E+0000
 8.50000000000000E+0000
 6.00000000000000E-0001
 2.00000000000000E-0001
 1.20000000000000E+0000
 0.00000000000000E+0000
 0.00000000000000E+0000
 5.82141542313390E+0003
 1.00000000000000E+0002
 0.00000000000000E+0000
 0.00000000000000E+0000
 0.00000000000000E+0000
 0.00000000000000E+0000
 0.00000000000000E+0000
 0.00000000000000E+0000
 0.00000000000000E+0000
 5.73056745146906E+0001
 0.00000000000000E+0000
 4.31604160045833E+0004
