# Supplementary material for: Calculation of Coke Layers Situation in the Cohesive Zone of Blast Furnace
Source: Materials (Basel). 2021 Jan 3;14(1):192. doi: 10.3390/ma14010192 (PMC7795097; doi:10.3390/ma14010192)
Supplement: Supplementary file 1 [file materials-14-00192-s001.zip › Application/2018-03-02 09-59 Friday .koh]

 2.11240850000000E+0004
 5.58700000000000E+0001
 1.06600000000000E+0001
 1.10000000000000E+0001
 1.49000000000000E+0000
 7.25000000000000E+0000
 8.50000000000000E-0001
 0.00000000000000E+0000
 0.00000000000000E+0000
 3.30000000000000E-0002
 0.00000000000000E+0000
 0.00000000000000E+0000
 0.00000000000000E+0000
 1.40000000000000E-0002
 0.00000000000000E+0000
 8.74802800000000E+0003
 5.58700000000000E+0001
 1.06600000000000E+0001
 1.10000000000000E+0001
 1.49000000000000E+0000
 7.25000000000000E+0000
 8.50000000000000E-0001
 0.00000000000000E+0000
 0.00000000000000E+0000
 3.30000000000000E-0002
 0.00000000000000E+0000
 0.00000000000000E+0000
 0.00000000000000E+0000
 1.40000000000000E-0002
 0.00000000000000E+0000
 9.06323900000000E+0003
 6.55000000000000E+0001
 0.00000000000000E+0000
 2.80000000000000E-0001
 3.30000000000000E-0001
 5.88000000000000E+0000
 2.90000000000000E-0001
 0.00000000000000E+0000
 1.50000000000000E+0000
 1.00000000000000E-0002
 0.00000000000000E+0000
 3.00000000000000E-0002
 4.00000000000000E-0002
 0.00000000000000E+0000
 0.00000000000000E+0000
 0.00000000000000E+0000
 1.13181690000000E+0004
 6.59800000000000E+0001
 4.20000000000000E-0001
 2.57000000000000E+0000
 2.20000000000000E-0001
 2.58000000000000E+0000
 2.20000000000000E-0001
 0.00000000000000E+0000
 1.50000000000000E+0000
 1.40000000000000E-0002
 0.00000000000000E+0000
 4.40000000000000E-0002
 3.80000000000000E-0002
 5.00000000000000E-0003
 0.00000000000000E+0000
 7.00000000000000E-0002
 0.00000000000000E+0000
 0.00000000000000E+0000
 0.00000000000000E+0000
 0.00000000000000E+0000
 0.00000000000000E+0000
 0.00000000000000E+0000
 0.00000000000000E+0000
 0.00000000000000E+0000
 0.00000000000000E+0000
 0.00000000000000E+0000
 0.00000000000000E+0000
 0.00000000000000E+0000
 0.00000000000000E+0000
 0.00000000000000E+0000
 0.00000000000000E+0000
 0.00000000000000E+0000
 0.00000000000000E+0000
 0.00000000000000E+0000
 0.00000000000000E+0000
 0.00000000000000E+0000
 0.00000000000000E+0000
 0.00000000000000E+0000
 0.00000000000000E+0000
 0.00000000000000E+0000
 0.00000000000000E+0000
 0.00000000000000E+0000
 0.00000000000000E+0000
 0.00000000000000E+0000
 0.00000000000000E+0000
 0.00000000000000E+0000
 0.00000000000000E+0000
 0.00000000000000E+0000
 0.00000000000000E+0000
 0.00000000000000E+0000
 0.00000000000000E+0000
 0.00000000000000E+0000
 0.00000000000000E+0000
 0.00000000000000E+0000
 0.00000000000000E+0000
 0.00000000000000E+0000
 0.00000000000000E+0000
 0.00000000000000E+0000
 0.00000000000000E+0000
 0.00000000000000E+0000
 0.00000000000000E+0000
 0.00000000000000E+0000
 0.00000000000000E+0000
 0.00000000000000E+0000
 0.00000000000000E+0000
 0.00000000000000E+0000
 0.00000000000000E+0000
 0.00000000000000E+0000
 0.00000000000000E+0000
 0.00000000000000E+0000
 0.00000000000000E+0000
 0.00000000000000E+0000
 0.00000000000000E+0000
 0.00000000000000E+0000
 0.00000000000000E+0000
 0.00000000000000E+0000
 0.00000000000000E+0000
 0.00000000000000E+0000
 0.00000000000000E+0000
 0.00000000000000E+0000
 1.50016900000000E+0003
 9.70000000000000E-0001
 1.24714285714286E+0000
 3.50000000000000E-0001
 1.00000000000000E-0001
 4.23000000000000E+0000
 3.04000000000000E+0000
 0.00000000000000E+0000
 1.00000000000000E+0000
 5.00000000000000E-0001
 0.00000000000000E+0000
 2.00000000000000E-0001
 1.90000000000000E-0001
 0.00000000000000E+0000
 0.00000000000000E+0000
 8.87000000000000E+0001
 0.00000000000000E+0000
 0.00000000000000E+0000
 0.00000000000000E+0000
 0.00000000000000E+0000
 0.00000000000000E+0000
 0.00000000000000E+0000
 0.00000000000000E+0000
 0.00000000000000E+0000
 0.00000000000000E+0000
 0.00000000000000E+0000
 0.00000000000000E+0000
 0.00000000000000E+0000
 0.00000000000000E+0000
 0.00000000000000E+0000
 0.00000000000000E+0000
 0.00000000000000E+0000
 1.05008370000000E+0004
 8.50000000000000E+0000
 3.00000000000000E-0001
 6.00000000000000E-0001
 4.90000000000000E-0001
 1.20000000000000E+0000
 0.00000000000000E+0000
 2.00000000000000E-0001
 1.26600000000000E+0001
 7.90000000000000E+0000
 2.04000000000000E+0000
 4.31000000000000E+0001
 2.61000000000000E+0001
 0.00000000000000E+0000
 0.00000000000000E+0000
 2.72000000000000E+0000
 2.18000000000000E+0000
 0.00000000000000E+0000
 0.00000000000000E+0000
 1.89584676000000E+0005
 2.10000000000000E+0001
 1.60050000000000E+0001
 1.12834000000000E+0003
 1.49100000000000E+0000
 3.22188800000000E+0003
 4.40000000000000E-0001
 1.20000000000000E-0001
 6.00000000000000E-0002
 1.70000000000000E-0002
 4.20000000000000E+0000
 4.46000000000000E+0001
 3.74900000000000E+0001
 6.75000000000000E+0000
 9.17000000000000E+0000
 0.00000000000000E+0000
 1.95000000000000E-0001
 9.56000000000000E-0001
 5.90000000000000E-0001
 5.75000000000000E+0000
 3.00000000000000E+0002
 3.86100000000000E+0001
 1.07200000000000E+0001
 5.84000000000000E+0000
 2.90000000000000E-0001
 5.21000000000000E+0000
 2.01000000000000E+0000
 0.00000000000000E+0000
 3.94900000000000E+0001
 2.57000000000000E-0001
 0.00000000000000E+0000
 2.20000000000000E-0001
 8.00000000000000E-0002
 8.50000000000000E-0002
 0.00000000000000E+0000
 4.25930000000000E+0001
 3.76010000000000E+0001
 2.59260000000000E+0001
 2.18750000000000E+0001
 1.99070000000000E+0001
 1.81570000000000E+0001
 1.76360000000000E+0001
 2.04860000000000E+0001
 2.16120000000000E+0001
 1.02700000000000E+0000
 8.26100000000000E+0000
 1.81860000000000E+0001
 2.13690000000000E+0001
 2.25550000000000E+0001
 2.41900000000000E+0001
 2.57670000000000E+0001
 2.34230000000000E+0001
 2.04440000000000E+0001
 4.10000000000000E+0000
 3.47800000000000E+0000
 2.85600000000000E+0000
 4.03900000000000E+0000
 4.22500000000000E+0000
 3.76200000000000E+0000
 2.68200000000000E+0000
 2.57800000000000E+0000
 2.93600000000000E+0000
 9.69000000000000E+0002
 9.10000000000000E+0002
 7.34000000000000E+0002
 5.94000000000000E+0002
 5.65000000000000E+0002
 4.78000000000000E+0002
 4.04000000000000E+0002
 3.91000000000000E+0002
 1.16587000000000E+0002
 2.34969590000000E+0004
 1.00000000000000E+0000
 8.95000000000000E+0000
 3.50500000000000E+0001
 4.75000000000000E+0000
 4.50000000000000E-0001
 5.39000000000000E+0000
 6.99000000000000E+0000
 0.00000000000000E+0000
 4.67000000000000E+0000
 1.36000000000000E+0000
 4.12000000000000E+0001
 2.94100000000000E+0001
 1.80000000000000E-0001
 1.50000000000000E-0001
 6.00000000000000E-0001
 0.00000000000000E+0000
 0.00000000000000E+0000
 0.00000000000000E+0000
 0.00000000000000E+0000
 2.47495000000000E+0002
 3.59000000000000E-0001
 9.96410000000000E+0001
 3.33000000000000E+0002
 1.47681400000000E+0003
 1.11600000000000E+0000
 7.00057500000000E+0003
 0.00000000000000E+0000
 8.20000000000000E-0001
 8.87000000000000E+0001
 7.87000000000000E+0001
 8.50000000000000E+0000
 6.00000000000000E-0001
 2.00000000000000E-0001
 1.20000000000000E+0000
 0.00000000000000E+0000
 8.50000000000000E+0000
 6.00000000000000E-0001
 2.00000000000000E-0001
 1.20000000000000E+0000
 0.00000000000000E+0000
 0.00000000000000E+0000
 5.94989173008863E+0003
 1.00000000000000E+0002
 0.00000000000000E+0000
 0.00000000000000E+0000
 0.00000000000000E+0000
 0.00000000000000E+0000
 0.00000000000000E+0000
 0.00000000000000E+0000
 0.00000000000000E+0000
 5.73056745146906E+0001
 0.00000000000000E+0000
 4.31614159953357E+0004
