# Supplementary material for: Calculation of Coke Layers Situation in the Cohesive Zone of Blast Furnace
Source: Materials (Basel). 2021 Jan 3;14(1):192. doi: 10.3390/ma14010192 (PMC7795097; doi:10.3390/ma14010192)
Supplement: Supplementary file 1 [file materials-14-00192-s001.zip › Application/2018-03-06 08-58 Tuesday .koh]

 9.93745500000000E+0003
 5.64500000000000E+0001
 1.05600000000000E+0001
 1.05000000000000E+0001
 1.32000000000000E+0000
 7.24000000000000E+0000
 8.50000000000000E-0001
 0.00000000000000E+0000
 0.00000000000000E+0000
 0.00000000000000E+0000
 1.00000000000000E-0001
 0.00000000000000E+0000
 0.00000000000000E+0000
 1.40000000000000E-0002
 0.00000000000000E+0000
 2.11680300000000E+0004
 5.64500000000000E+0001
 1.05600000000000E+0001
 1.05000000000000E+0001
 1.32000000000000E+0000
 7.24000000000000E+0000
 8.50000000000000E-0001
 0.00000000000000E+0000
 0.00000000000000E+0000
 0.00000000000000E+0000
 1.00000000000000E-0001
 0.00000000000000E+0000
 0.00000000000000E+0000
 1.40000000000000E-0002
 0.00000000000000E+0000
 8.95118200000000E+0003
 6.55000000000000E+0001
 0.00000000000000E+0000
 2.80000000000000E-0001
 3.30000000000000E-0001
 5.88000000000000E+0000
 2.90000000000000E-0001
 0.00000000000000E+0000
 1.50000000000000E+0000
 1.00000000000000E-0002
 0.00000000000000E+0000
 3.00000000000000E-0002
 4.00000000000000E-0002
 0.00000000000000E+0000
 0.00000000000000E+0000
 0.00000000000000E+0000
 1.29294240000000E+0004
 6.59800000000000E+0001
 4.20000000000000E-0001
 2.57000000000000E+0000
 2.20000000000000E-0001
 2.58000000000000E+0000
 2.20000000000000E-0001
 0.00000000000000E+0000
 1.50000000000000E+0000
 1.40000000000000E-0002
 0.00000000000000E+0000
 4.40000000000000E-0002
 3.80000000000000E-0002
 5.00000000000000E-0003
 0.00000000000000E+0000
 7.00000000000000E-0002
 0.00000000000000E+0000
 0.00000000000000E+0000
 0.00000000000000E+0000
 0.00000000000000E+0000
 0.00000000000000E+0000
 0.00000000000000E+0000
 0.00000000000000E+0000
 0.00000000000000E+0000
 0.00000000000000E+0000
 0.00000000000000E+0000
 0.00000000000000E+0000
 0.00000000000000E+0000
 0.00000000000000E+0000
 0.00000000000000E+0000
 0.00000000000000E+0000
 0.00000000000000E+0000
 0.00000000000000E+0000
 0.00000000000000E+0000
 0.00000000000000E+0000
 0.00000000000000E+0000
 0.00000000000000E+0000
 0.00000000000000E+0000
 0.00000000000000E+0000
 0.00000000000000E+0000
 0.00000000000000E+0000
 0.00000000000000E+0000
 0.00000000000000E+0000
 0.00000000000000E+0000
 0.00000000000000E+0000
 0.00000000000000E+0000
 0.00000000000000E+0000
 0.00000000000000E+0000
 0.00000000000000E+0000
 0.00000000000000E+0000
 0.00000000000000E+0000
 0.00000000000000E+0000
 0.00000000000000E+0000
 0.00000000000000E+0000
 0.00000000000000E+0000
 0.00000000000000E+0000
 0.00000000000000E+0000
 0.00000000000000E+0000
 0.00000000000000E+0000
 0.00000000000000E+0000
 0.00000000000000E+0000
 0.00000000000000E+0000
 0.00000000000000E+0000
 0.00000000000000E+0000
 0.00000000000000E+0000
 0.00000000000000E+0000
 0.00000000000000E+0000
 0.00000000000000E+0000
 0.00000000000000E+0000
 0.00000000000000E+0000
 0.00000000000000E+0000
 0.00000000000000E+0000
 0.00000000000000E+0000
 0.00000000000000E+0000
 0.00000000000000E+0000
 0.00000000000000E+0000
 0.00000000000000E+0000
 0.00000000000000E+0000
 0.00000000000000E+0000
 0.00000000000000E+0000
 1.50051500000000E+0003
 9.70000000000000E-0001
 1.24714285714286E+0000
 3.50000000000000E-0001
 1.00000000000000E-0001
 4.23000000000000E+0000
 3.04000000000000E+0000
 0.00000000000000E+0000
 1.00000000000000E+0000
 5.00000000000000E-0001
 0.00000000000000E+0000
 2.00000000000000E-0001
 1.90000000000000E-0001
 0.00000000000000E+0000
 0.00000000000000E+0000
 8.87000000000000E+0001
 0.00000000000000E+0000
 0.00000000000000E+0000
 0.00000000000000E+0000
 0.00000000000000E+0000
 0.00000000000000E+0000
 0.00000000000000E+0000
 0.00000000000000E+0000
 0.00000000000000E+0000
 0.00000000000000E+0000
 0.00000000000000E+0000
 0.00000000000000E+0000
 0.00000000000000E+0000
 0.00000000000000E+0000
 0.00000000000000E+0000
 0.00000000000000E+0000
 0.00000000000000E+0000
 1.04994310000000E+0004
 8.50000000000000E+0000
 3.00000000000000E-0001
 6.00000000000000E-0001
 4.90000000000000E-0001
 1.20000000000000E+0000
 0.00000000000000E+0000
 2.00000000000000E-0001
 1.26600000000000E+0001
 7.90000000000000E+0000
 2.04000000000000E+0000
 4.31000000000000E+0001
 2.61000000000000E+0001
 0.00000000000000E+0000
 0.00000000000000E+0000
 2.72000000000000E+0000
 2.18000000000000E+0000
 0.00000000000000E+0000
 0.00000000000000E+0000
 1.94974665000000E+0005
 2.10000000000000E+0001
 2.23890000000000E+0001
 1.14572000000000E+0003
 4.19700000000000E+0000
 3.11158200000000E+0003
 4.80000000000000E-0001
 1.10000000000000E-0001
 6.00000000000000E-0002
 2.50000000000000E-0002
 4.20000000000000E+0000
 4.11700000000000E+0001
 4.08300000000000E+0001
 6.84000000000000E+0000
 8.73000000000000E+0000
 0.00000000000000E+0000
 2.34000000000000E-0001
 8.31000000000000E-0001
 1.19000000000000E+0000
 5.91700000000000E+0000
 3.00000000000000E+0002
 3.86100000000000E+0001
 1.07200000000000E+0001
 5.84000000000000E+0000
 2.90000000000000E-0001
 5.21000000000000E+0000
 2.01000000000000E+0000
 0.00000000000000E+0000
 3.94900000000000E+0001
 2.57000000000000E-0001
 0.00000000000000E+0000
 2.20000000000000E-0001
 8.00000000000000E-0002
 8.50000000000000E-0002
 0.00000000000000E+0000
 4.35620000000000E+0001
 3.62700000000000E+0001
 2.82410000000000E+0001
 2.24540000000000E+0001
 1.99650000000000E+0001
 1.86050000000000E+0001
 1.78530000000000E+0001
 2.10500000000000E+0001
 2.34240000000000E+0001
 9.98000000000000E-0001
 8.17400000000000E+0000
 1.54080000000000E+0001
 2.13540000000000E+0001
 2.37120000000000E+0001
 2.47400000000000E+0001
 2.32350000000000E+0001
 2.03130000000000E+0001
 2.18010000000000E+0001
 6.00100000000000E+0000
 4.80300000000000E+0000
 3.51900000000000E+0000
 3.33900000000000E+0000
 3.47200000000000E+0000
 3.54500000000000E+0000
 2.98600000000000E+0000
 3.94100000000000E+0000
 3.71200000000000E+0000
 9.69000000000000E+0002
 8.74000000000000E+0002
 7.64000000000000E+0002
 4.43000000000000E+0002
 3.99000000000000E+0002
 3.37000000000000E+0002
 2.90000000000000E+0002
 3.72000000000000E+0002
 1.14582000000000E+0002
 2.49984280000000E+0004
 1.00000000000000E+0000
 8.95000000000000E+0000
 3.50500000000000E+0001
 4.75000000000000E+0000
 4.50000000000000E-0001
 5.39000000000000E+0000
 6.99000000000000E+0000
 0.00000000000000E+0000
 4.67000000000000E+0000
 1.36000000000000E+0000
 4.12000000000000E+0001
 2.94100000000000E+0001
 1.80000000000000E-0001
 1.50000000000000E-0001
 6.00000000000000E-0001
 0.00000000000000E+0000
 0.00000000000000E+0000
 0.00000000000000E+0000
 0.00000000000000E+0000
 2.27510000000000E+0002
 3.74000000000000E-0001
 9.96260000000000E+0001
 3.33000000000000E+0002
 1.45677100000000E+0003
 1.24300000000000E+0000
 6.99911800000000E+0003
 0.00000000000000E+0000
 8.20000000000000E-0001
 8.87000000000000E+0001
 7.87000000000000E+0001
 8.50000000000000E+0000
 6.00000000000000E-0001
 2.00000000000000E-0001
 1.20000000000000E+0000
 0.00000000000000E+0000
 8.50000000000000E+0000
 6.00000000000000E-0001
 2.00000000000000E-0001
 1.20000000000000E+0000
 0.00000000000000E+0000
 0.00000000000000E+0000
 6.33009318450171E+0003
 1.00000000000000E+0002
 0.00000000000000E+0000
 0.00000000000000E+0000
 0.00000000000000E+0000
 0.00000000000000E+0000
 0.00000000000000E+0000
 0.00000000000000E+0000
 0.00000000000000E+0000
 5.73056745146906E+0001
 0.00000000000000E+0000
 4.31653739965509E+0004
