# Supplementary material for: Calculation of Coke Layers Situation in the Cohesive Zone of Blast Furnace
Source: Materials (Basel). 2021 Jan 3;14(1):192. doi: 10.3390/ma14010192 (PMC7795097; doi:10.3390/ma14010192)
Supplement: Supplementary file 1 [file materials-14-00192-s001.zip › Application/2018-03-07 11-58 Wednesday .koh]

 2.25141180000000E+0004
 5.64500000000000E+0001
 1.05600000000000E+0001
 1.05000000000000E+0001
 1.32000000000000E+0000
 7.24000000000000E+0000
 8.50000000000000E-0001
 0.00000000000000E+0000
 0.00000000000000E+0000
 0.00000000000000E+0000
 1.00000000000000E-0001
 0.00000000000000E+0000
 0.00000000000000E+0000
 1.40000000000000E-0002
 0.00000000000000E+0000
 7.39750000000000E+0003
 5.64500000000000E+0001
 1.05600000000000E+0001
 1.05000000000000E+0001
 1.32000000000000E+0000
 7.24000000000000E+0000
 8.50000000000000E-0001
 0.00000000000000E+0000
 0.00000000000000E+0000
 0.00000000000000E+0000
 1.00000000000000E-0001
 0.00000000000000E+0000
 0.00000000000000E+0000
 1.40000000000000E-0002
 0.00000000000000E+0000
 8.99382300000000E+0003
 6.55000000000000E+0001
 0.00000000000000E+0000
 2.80000000000000E-0001
 3.30000000000000E-0001
 5.88000000000000E+0000
 2.90000000000000E-0001
 0.00000000000000E+0000
 1.50000000000000E+0000
 1.00000000000000E-0002
 0.00000000000000E+0000
 3.00000000000000E-0002
 4.00000000000000E-0002
 0.00000000000000E+0000
 0.00000000000000E+0000
 0.00000000000000E+0000
 9.01679400000000E+0003
 6.59800000000000E+0001
 4.20000000000000E-0001
 2.57000000000000E+0000
 2.20000000000000E-0001
 2.58000000000000E+0000
 2.20000000000000E-0001
 0.00000000000000E+0000
 1.50000000000000E+0000
 1.40000000000000E-0002
 0.00000000000000E+0000
 4.40000000000000E-0002
 3.80000000000000E-0002
 5.00000000000000E-0003
 0.00000000000000E+0000
 7.00000000000000E-0002
 0.00000000000000E+0000
 0.00000000000000E+0000
 0.00000000000000E+0000
 0.00000000000000E+0000
 0.00000000000000E+0000
 0.00000000000000E+0000
 0.00000000000000E+0000
 0.00000000000000E+0000
 0.00000000000000E+0000
 0.00000000000000E+0000
 0.00000000000000E+0000
 0.00000000000000E+0000
 0.00000000000000E+0000
 0.00000000000000E+0000
 0.00000000000000E+0000
 0.00000000000000E+0000
 0.00000000000000E+0000
 0.00000000000000E+0000
 0.00000000000000E+0000
 0.00000000000000E+0000
 0.00000000000000E+0000
 0.00000000000000E+0000
 0.00000000000000E+0000
 0.00000000000000E+0000
 0.00000000000000E+0000
 0.00000000000000E+0000
 0.00000000000000E+0000
 0.00000000000000E+0000
 0.00000000000000E+0000
 0.00000000000000E+0000
 0.00000000000000E+0000
 0.00000000000000E+0000
 0.00000000000000E+0000
 0.00000000000000E+0000
 0.00000000000000E+0000
 0.00000000000000E+0000
 0.00000000000000E+0000
 0.00000000000000E+0000
 0.00000000000000E+0000
 0.00000000000000E+0000
 0.00000000000000E+0000
 0.00000000000000E+0000
 0.00000000000000E+0000
 0.00000000000000E+0000
 0.00000000000000E+0000
 0.00000000000000E+0000
 0.00000000000000E+0000
 0.00000000000000E+0000
 0.00000000000000E+0000
 0.00000000000000E+0000
 0.00000000000000E+0000
 0.00000000000000E+0000
 0.00000000000000E+0000
 0.00000000000000E+0000
 0.00000000000000E+0000
 0.00000000000000E+0000
 0.00000000000000E+0000
 0.00000000000000E+0000
 0.00000000000000E+0000
 0.00000000000000E+0000
 0.00000000000000E+0000
 0.00000000000000E+0000
 0.00000000000000E+0000
 0.00000000000000E+0000
 1.97955900000000E+0003
 9.70000000000000E-0001
 1.24714285714286E+0000
 3.50000000000000E-0001
 1.00000000000000E-0001
 4.23000000000000E+0000
 3.04000000000000E+0000
 0.00000000000000E+0000
 1.00000000000000E+0000
 5.00000000000000E-0001
 0.00000000000000E+0000
 2.00000000000000E-0001
 1.90000000000000E-0001
 0.00000000000000E+0000
 0.00000000000000E+0000
 8.87000000000000E+0001
 0.00000000000000E+0000
 0.00000000000000E+0000
 0.00000000000000E+0000
 0.00000000000000E+0000
 0.00000000000000E+0000
 0.00000000000000E+0000
 0.00000000000000E+0000
 0.00000000000000E+0000
 0.00000000000000E+0000
 0.00000000000000E+0000
 0.00000000000000E+0000
 0.00000000000000E+0000
 0.00000000000000E+0000
 0.00000000000000E+0000
 0.00000000000000E+0000
 0.00000000000000E+0000
 1.05013070000000E+0004
 8.50000000000000E+0000
 3.00000000000000E-0001
 6.00000000000000E-0001
 4.90000000000000E-0001
 1.20000000000000E+0000
 0.00000000000000E+0000
 2.00000000000000E-0001
 1.26600000000000E+0001
 7.90000000000000E+0000
 2.04000000000000E+0000
 4.31000000000000E+0001
 2.61000000000000E+0001
 0.00000000000000E+0000
 0.00000000000000E+0000
 2.72000000000000E+0000
 2.18000000000000E+0000
 0.00000000000000E+0000
 0.00000000000000E+0000
 1.91553805000000E+0005
 2.10000000000000E+0001
 2.56740000000000E+0001
 1.12865000000000E+0003
 5.21000000000000E+0000
 3.14440100000000E+0003
 8.10000000000000E-0001
 1.20000000000000E-0001
 7.20000000000000E-0002
 1.30000000000000E-0002
 4.20000000000000E+0000
 4.38400000000000E+0001
 3.76900000000000E+0001
 6.56000000000000E+0000
 9.89000000000000E+0000
 0.00000000000000E+0000
 1.95000000000000E-0001
 1.06900000000000E+0000
 5.00000000000000E-0001
 5.83300000000000E+0000
 3.00000000000000E+0002
 3.86100000000000E+0001
 1.07200000000000E+0001
 5.84000000000000E+0000
 2.90000000000000E-0001
 5.21000000000000E+0000
 2.01000000000000E+0000
 0.00000000000000E+0000
 3.94900000000000E+0001
 2.57000000000000E-0001
 0.00000000000000E+0000
 2.20000000000000E-0001
 8.00000000000000E-0002
 8.50000000000000E-0002
 0.00000000000000E+0000
 3.26970000000000E+0001
 3.35210000000000E+0001
 2.69100000000000E+0001
 2.48410000000000E+0001
 2.05580000000000E+0001
 1.76650000000000E+0001
 1.79540000000000E+0001
 2.06450000000000E+0001
 2.31560000000000E+0001
 1.52050000000000E+0001
 1.89380000000000E+0001
 1.85910000000000E+0001
 1.90390000000000E+0001
 2.02550000000000E+0001
 2.08480000000000E+0001
 2.30610000000000E+0001
 2.19180000000000E+0001
 2.13790000000000E+0001
 2.22800000000000E+0000
 1.95000000000000E+0000
 2.40500000000000E+0000
 4.71900000000000E+0000
 3.24100000000000E+0000
 2.76000000000000E+0000
 2.12400000000000E+0000
 2.40500000000000E+0000
 2.67000000000000E+0000
 8.07000000000000E+0002
 7.19000000000000E+0002
 6.13000000000000E+0002
 5.98000000000000E+0002
 5.10000000000000E+0002
 2.83000000000000E+0002
 1.61000000000000E+0002
 3.75000000000000E+0002
 1.20740000000000E+0002
 1.45921460000000E+0004
 1.00000000000000E+0000
 8.95000000000000E+0000
 3.50500000000000E+0001
 4.75000000000000E+0000
 4.50000000000000E-0001
 5.39000000000000E+0000
 6.99000000000000E+0000
 0.00000000000000E+0000
 4.67000000000000E+0000
 1.36000000000000E+0000
 4.12000000000000E+0001
 2.94100000000000E+0001
 1.80000000000000E-0001
 1.50000000000000E-0001
 6.00000000000000E-0001
 0.00000000000000E+0000
 0.00000000000000E+0000
 0.00000000000000E+0000
 0.00000000000000E+0000
 1.55760000000000E+0002
 3.76000000000000E-0001
 9.96240000000000E+0001
 3.33000000000000E+0002
 1.44298600000000E+0003
 1.39700000000000E+0000
 5.74961600000000E+0003
 0.00000000000000E+0000
 8.20000000000000E-0001
 8.87000000000000E+0001
 7.87000000000000E+0001
 8.50000000000000E+0000
 6.00000000000000E-0001
 2.00000000000000E-0001
 1.20000000000000E+0000
 0.00000000000000E+0000
 8.50000000000000E+0000
 6.00000000000000E-0001
 2.00000000000000E-0001
 1.20000000000000E+0000
 0.00000000000000E+0000
 0.00000000000000E+0000
 3.69501810041231E+0003
 1.00000000000000E+0002
 0.00000000000000E+0000
 0.00000000000000E+0000
 0.00000000000000E+0000
 0.00000000000000E+0000
 0.00000000000000E+0000
 0.00000000000000E+0000
 0.00000000000000E+0000
 5.73056745146906E+0001
 0.00000000000000E+0000
 4.31664990037616E+0004
