# Supplementary material for: Calculation of Coke Layers Situation in the Cohesive Zone of Blast Furnace
Source: Materials (Basel). 2021 Jan 3;14(1):192. doi: 10.3390/ma14010192 (PMC7795097; doi:10.3390/ma14010192)
Supplement: Supplementary file 1 [file materials-14-00192-s001.zip › Application/2018-03-11 09-59 Sunday .koh]

 1.10431880000000E+0004
 5.60600000000000E+0001
 1.03900000000000E+0001
 1.06800000000000E+0001
 1.30000000000000E+0000
 7.59000000000000E+0000
 8.70000000000000E-0001
 0.00000000000000E+0000
 0.00000000000000E+0000
 0.00000000000000E+0000
 1.00000000000000E-0001
 0.00000000000000E+0000
 0.00000000000000E+0000
 1.20000000000000E-0002
 0.00000000000000E+0000
 1.99086950000000E+0004
 5.60600000000000E+0001
 1.03900000000000E+0001
 1.06800000000000E+0001
 1.30000000000000E+0000
 7.59000000000000E+0000
 8.70000000000000E-0001
 0.00000000000000E+0000
 0.00000000000000E+0000
 0.00000000000000E+0000
 1.00000000000000E-0001
 0.00000000000000E+0000
 0.00000000000000E+0000
 1.20000000000000E-0002
 0.00000000000000E+0000
 9.03469600000000E+0003
 6.55000000000000E+0001
 0.00000000000000E+0000
 2.80000000000000E-0001
 3.30000000000000E-0001
 5.88000000000000E+0000
 2.90000000000000E-0001
 0.00000000000000E+0000
 1.50000000000000E+0000
 1.00000000000000E-0002
 0.00000000000000E+0000
 3.00000000000000E-0002
 4.00000000000000E-0002
 0.00000000000000E+0000
 0.00000000000000E+0000
 0.00000000000000E+0000
 1.30084350000000E+0004
 6.59800000000000E+0001
 4.20000000000000E-0001
 2.57000000000000E+0000
 2.20000000000000E-0001
 2.58000000000000E+0000
 2.20000000000000E-0001
 0.00000000000000E+0000
 1.50000000000000E+0000
 1.40000000000000E-0002
 0.00000000000000E+0000
 4.40000000000000E-0002
 3.80000000000000E-0002
 5.00000000000000E-0003
 0.00000000000000E+0000
 7.00000000000000E-0002
 0.00000000000000E+0000
 0.00000000000000E+0000
 0.00000000000000E+0000
 0.00000000000000E+0000
 0.00000000000000E+0000
 0.00000000000000E+0000
 0.00000000000000E+0000
 0.00000000000000E+0000
 0.00000000000000E+0000
 0.00000000000000E+0000
 0.00000000000000E+0000
 0.00000000000000E+0000
 0.00000000000000E+0000
 0.00000000000000E+0000
 0.00000000000000E+0000
 0.00000000000000E+0000
 0.00000000000000E+0000
 0.00000000000000E+0000
 0.00000000000000E+0000
 0.00000000000000E+0000
 0.00000000000000E+0000
 0.00000000000000E+0000
 0.00000000000000E+0000
 0.00000000000000E+0000
 0.00000000000000E+0000
 0.00000000000000E+0000
 0.00000000000000E+0000
 0.00000000000000E+0000
 0.00000000000000E+0000
 0.00000000000000E+0000
 0.00000000000000E+0000
 0.00000000000000E+0000
 0.00000000000000E+0000
 0.00000000000000E+0000
 0.00000000000000E+0000
 0.00000000000000E+0000
 0.00000000000000E+0000
 0.00000000000000E+0000
 0.00000000000000E+0000
 0.00000000000000E+0000
 0.00000000000000E+0000
 0.00000000000000E+0000
 0.00000000000000E+0000
 0.00000000000000E+0000
 0.00000000000000E+0000
 0.00000000000000E+0000
 0.00000000000000E+0000
 0.00000000000000E+0000
 0.00000000000000E+0000
 0.00000000000000E+0000
 0.00000000000000E+0000
 0.00000000000000E+0000
 0.00000000000000E+0000
 0.00000000000000E+0000
 0.00000000000000E+0000
 0.00000000000000E+0000
 0.00000000000000E+0000
 0.00000000000000E+0000
 0.00000000000000E+0000
 0.00000000000000E+0000
 0.00000000000000E+0000
 0.00000000000000E+0000
 0.00000000000000E+0000
 0.00000000000000E+0000
 1.49733300000000E+0003
 9.70000000000000E-0001
 1.24714285714286E+0000
 3.50000000000000E-0001
 1.00000000000000E-0001
 4.23000000000000E+0000
 3.04000000000000E+0000
 0.00000000000000E+0000
 1.00000000000000E+0000
 5.00000000000000E-0001
 0.00000000000000E+0000
 2.00000000000000E-0001
 1.90000000000000E-0001
 0.00000000000000E+0000
 0.00000000000000E+0000
 8.87000000000000E+0001
 0.00000000000000E+0000
 0.00000000000000E+0000
 0.00000000000000E+0000
 0.00000000000000E+0000
 0.00000000000000E+0000
 0.00000000000000E+0000
 0.00000000000000E+0000
 0.00000000000000E+0000
 0.00000000000000E+0000
 0.00000000000000E+0000
 0.00000000000000E+0000
 0.00000000000000E+0000
 0.00000000000000E+0000
 0.00000000000000E+0000
 0.00000000000000E+0000
 0.00000000000000E+0000
 1.04981340000000E+0004
 8.50000000000000E+0000
 3.00000000000000E-0001
 6.00000000000000E-0001
 4.90000000000000E-0001
 1.20000000000000E+0000
 0.00000000000000E+0000
 2.00000000000000E-0001
 1.26600000000000E+0001
 7.90000000000000E+0000
 2.04000000000000E+0000
 4.31000000000000E+0001
 2.61000000000000E+0001
 0.00000000000000E+0000
 0.00000000000000E+0000
 2.72000000000000E+0000
 2.18000000000000E+0000
 0.00000000000000E+0000
 0.00000000000000E+0000
 1.87361826000000E+0005
 2.10000000000000E+0001
 2.89880000000000E+0001
 1.13538000000000E+0003
 5.97800000000000E+0000
 3.11060500000000E+0003
 3.80000000000000E-0001
 1.00000000000000E-0001
 5.70000000000000E-0002
 1.70000000000000E-0002
 4.20000000000000E+0000
 4.31400000000000E+0001
 3.93000000000000E+0001
 6.74000000000000E+0000
 8.59000000000000E+0000
 0.00000000000000E+0000
 2.08000000000000E-0001
 8.81000000000000E-0001
 9.30000000000000E-0001
 5.66700000000000E+0000
 3.00000000000000E+0002
 3.86100000000000E+0001
 1.07200000000000E+0001
 5.84000000000000E+0000
 2.90000000000000E-0001
 5.21000000000000E+0000
 2.01000000000000E+0000
 0.00000000000000E+0000
 3.94900000000000E+0001
 2.57000000000000E-0001
 0.00000000000000E+0000
 2.20000000000000E-0001
 8.00000000000000E-0002
 8.50000000000000E-0002
 0.00000000000000E+0000
 4.24620000000000E+0001
 3.83390000000000E+0001
 2.82410000000000E+0001
 2.51590000000000E+0001
 2.07900000000000E+0001
 1.73470000000000E+0001
 1.74190000000000E+0001
 1.91260000000000E+0001
 2.29520000000000E+0001
 2.75000000000000E-0001
 4.51400000000000E+0000
 1.26740000000000E+0001
 1.95170000000000E+0001
 2.19330000000000E+0001
 2.48700000000000E+0001
 2.35100000000000E+0001
 2.26710000000000E+0001
 2.16480000000000E+0001
 5.94300000000000E+0000
 4.74200000000000E+0000
 3.35600000000000E+0000
 3.65700000000000E+0000
 4.43300000000000E+0000
 4.18100000000000E+0000
 3.41100000000000E+0000
 4.05700000000000E+0000
 4.01200000000000E+0000
 1.00200000000000E+0003
 9.38000000000000E+0002
 7.95000000000000E+0002
 6.35000000000000E+0002
 6.08000000000000E+0002
 4.58000000000000E+0002
 3.77000000000000E+0002
 4.03000000000000E+0002
 1.13449000000000E+0002
 2.41602080000000E+0004
 1.00000000000000E+0000
 8.95000000000000E+0000
 3.50500000000000E+0001
 4.75000000000000E+0000
 4.50000000000000E-0001
 5.39000000000000E+0000
 6.99000000000000E+0000
 0.00000000000000E+0000
 4.67000000000000E+0000
 1.36000000000000E+0000
 4.12000000000000E+0001
 2.94100000000000E+0001
 1.80000000000000E-0001
 1.50000000000000E-0001
 6.00000000000000E-0001
 0.00000000000000E+0000
 0.00000000000000E+0000
 0.00000000000000E+0000
 0.00000000000000E+0000
 2.39239000000000E+0002
 3.59000000000000E-0001
 9.96410000000000E+0001
 3.33000000000000E+0002
 1.47362700000000E+0003
 1.02600000000000E+0000
 6.61709700000000E+0003
 0.00000000000000E+0000
 8.20000000000000E-0001
 8.87000000000000E+0001
 7.87000000000000E+0001
 8.50000000000000E+0000
 6.00000000000000E-0001
 2.00000000000000E-0001
 1.20000000000000E+0000
 0.00000000000000E+0000
 8.50000000000000E+0000
 6.00000000000000E-0001
 2.00000000000000E-0001
 1.20000000000000E+0000
 0.00000000000000E+0000
 0.00000000000000E+0000
 6.11783940961982E+0003
 1.00000000000000E+0002
 0.00000000000000E+0000
 0.00000000000000E+0000
 0.00000000000000E+0000
 0.00000000000000E+0000
 0.00000000000000E+0000
 0.00000000000000E+0000
 0.00000000000000E+0000
 5.73056745146906E+0001
 0.00000000000000E+0000
 4.31704160030903E+0004
