# Supplementary material for: Calculation of Coke Layers Situation in the Cohesive Zone of Blast Furnace
Source: Materials (Basel). 2021 Jan 3;14(1):192. doi: 10.3390/ma14010192 (PMC7795097; doi:10.3390/ma14010192)
Supplement: Supplementary file 1 [file materials-14-00192-s001.zip › Application/2018-03-16 10-58 Friday .koh]

 1.01008210000000E+0004
 5.58300000000000E+0001
 0.00000000000000E+0000
 1.07100000000000E+0001
 1.39000000000000E+0000
 7.61000000000000E+0000
 9.60000000000000E-0001
 0.00000000000000E+0000
 0.00000000000000E+0000
 3.20000000000000E-0002
 0.00000000000000E+0000
 0.00000000000000E+0000
 0.00000000000000E+0000
 1.10000000000000E-0002
 0.00000000000000E+0000
 2.39310440000000E+0004
 5.58300000000000E+0001
 0.00000000000000E+0000
 1.07100000000000E+0001
 1.39000000000000E+0000
 7.61000000000000E+0000
 9.60000000000000E-0001
 0.00000000000000E+0000
 0.00000000000000E+0000
 3.20000000000000E-0002
 0.00000000000000E+0000
 0.00000000000000E+0000
 0.00000000000000E+0000
 1.10000000000000E-0002
 0.00000000000000E+0000
 9.01865700000000E+0003
 6.50300000000000E+0001
 0.00000000000000E+0000
 2.30000000000000E-0001
 3.40000000000000E-0001
 5.42000000000000E+0000
 3.50000000000000E-0001
 0.00000000000000E+0000
 0.00000000000000E+0000
 5.00000000000000E-0003
 0.00000000000000E+0000
 5.70000000000000E-0002
 1.10000000000000E-0001
 0.00000000000000E+0000
 0.00000000000000E+0000
 0.00000000000000E+0000
 1.30054630000000E+0004
 6.59800000000000E+0001
 4.20000000000000E-0001
 2.57000000000000E+0000
 2.20000000000000E-0001
 2.58000000000000E+0000
 2.20000000000000E-0001
 0.00000000000000E+0000
 1.50000000000000E+0000
 1.40000000000000E-0002
 0.00000000000000E+0000
 4.40000000000000E-0002
 3.80000000000000E-0002
 5.00000000000000E-0003
 0.00000000000000E+0000
 7.00000000000000E-0002
 0.00000000000000E+0000
 5.94400000000000E+0001
 1.78000000000000E+0000
 2.40000000000000E-0001
 2.30000000000000E-0001
 1.27500000000000E+0001
 8.80000000000000E-0001
 0.00000000000000E+0000
 2.70000000000000E+0000
 1.00000000000000E-0002
 0.00000000000000E+0000
 3.00000000000000E-0002
 2.00000000000000E-0002
 5.00000000000000E-0003
 0.00000000000000E+0000
 2.20000000000000E-0001
 0.00000000000000E+0000
 6.59600000000000E+0001
 4.20000000000000E-0001
 2.56000000000000E+0000
 2.60000000000000E-0001
 2.65000000000000E+0000
 2.30000000000000E-0001
 0.00000000000000E+0000
 1.50000000000000E+0000
 1.30000000000000E-0002
 0.00000000000000E+0000
 4.00000000000000E-0002
 4.00000000000000E-0002
 5.00000000000000E-0003
 0.00000000000000E+0000
 7.00000000000000E-0002
 4.99701000000000E+0002
 2.25300000000000E+0001
 1.68300000000000E+0001
 4.78500000000000E+0001
 5.42000000000000E+0000
 1.27100000000000E+0001
 3.64000000000000E+0000
 0.00000000000000E+0000
 1.00000000000000E-0001
 0.00000000000000E+0000
 0.00000000000000E+0000
 2.00000000000000E-0002
 4.00000000000000E-0002
 5.00000000000000E-0003
 0.00000000000000E+0000
 0.00000000000000E+0000
 0.00000000000000E+0000
 8.80000000000000E-0001
 0.00000000000000E+0000
 4.45700000000000E+0001
 8.32000000000000E+0000
 6.50000000000000E-0001
 1.80000000000000E-0001
 0.00000000000000E+0000
 5.00000000000000E-0001
 2.00000000000000E-0002
 0.00000000000000E+0000
 0.00000000000000E+0000
 0.00000000000000E+0000
 1.00000000000000E-0002
 0.00000000000000E+0000
 1.20400000000000E+0001
 1.49991000000000E+0003
 9.70000000000000E-0001
 1.24714285714286E+0000
 3.50000000000000E-0001
 1.00000000000000E-0001
 4.23000000000000E+0000
 3.04000000000000E+0000
 0.00000000000000E+0000
 1.00000000000000E+0000
 5.00000000000000E-0001
 0.00000000000000E+0000
 2.00000000000000E-0001
 1.90000000000000E-0001
 0.00000000000000E+0000
 0.00000000000000E+0000
 8.87000000000000E+0001
 0.00000000000000E+0000
 9.70000000000000E-0001
 1.24714285714286E+0000
 3.50000000000000E-0001
 1.00000000000000E-0001
 4.23000000000000E+0000
 3.04000000000000E+0000
 0.00000000000000E+0000
 1.00000000000000E+0000
 5.00000000000000E-0001
 0.00000000000000E+0000
 2.00000000000000E-0001
 1.90000000000000E-0001
 0.00000000000000E+0000
 0.00000000000000E+0000
 8.87000000000000E+0001
 1.04864700000000E+0004
 8.50000000000000E+0000
 3.00000000000000E-0001
 6.00000000000000E-0001
 4.90000000000000E-0001
 1.20000000000000E+0000
 0.00000000000000E+0000
 2.00000000000000E-0001
 1.26600000000000E+0001
 7.90000000000000E+0000
 2.04000000000000E+0000
 4.31000000000000E+0001
 2.61000000000000E+0001
 0.00000000000000E+0000
 0.00000000000000E+0000
 2.72000000000000E+0000
 2.18000000000000E+0000
 0.00000000000000E+0000
 0.00000000000000E+0000
 1.91143459000000E+0005
 2.10000000000000E+0001
 1.99910000000000E+0001
 1.14221000000000E+0003
 5.68300000000000E+0000
 3.13431300000000E+0003
 6.70000000000000E-0001
 1.40000000000000E-0001
 6.70000000000000E-0002
 1.20000000000000E-0002
 4.20000000000000E+0000
 4.25800000000000E+0001
 3.99800000000000E+0001
 6.53000000000000E+0000
 8.80000000000000E+0000
 0.00000000000000E+0000
 2.08000000000000E-0001
 8.69000000000000E-0001
 8.40000000000000E-0001
 5.00000000000000E+0000
 3.00000000000000E+0002
 4.11700000000000E+0001
 7.70000000000000E+0000
 5.87000000000000E+0000
 4.40000000000000E-0001
 4.20000000000000E+0000
 1.65000000000000E+0000
 0.00000000000000E+0000
 0.00000000000000E+0000
 0.00000000000000E+0000
 0.00000000000000E+0000
 2.00000000000000E-0001
 1.00000000000000E-0001
 1.10000000000000E-0001
 0.00000000000000E+0000
 4.26650000000000E+0001
 3.69650000000000E+0001
 2.70400000000000E+0001
 2.32490000000000E+0001
 1.86490000000000E+0001
 1.92420000000000E+0001
 1.94590000000000E+0001
 1.99650000000000E+0001
 2.26700000000000E+0001
 7.09000000000000E-0001
 8.05800000000000E+0000
 1.67970000000000E+0001
 2.03850000000000E+0001
 2.19180000000000E+0001
 2.45080000000000E+0001
 2.41750000000000E+0001
 2.17160000000000E+0001
 2.16980000000000E+0001
 5.25800000000000E+0000
 3.34800000000000E+0000
 4.10000000000000E+0000
 4.05700000000000E+0000
 3.55600000000000E+0000
 3.54700000000000E+0000
 2.50600000000000E+0000
 3.09600000000000E+0000
 3.57800000000000E+0000
 9.83000000000000E+0002
 8.90000000000000E+0002
 6.64000000000000E+0002
 5.88000000000000E+0002
 4.82000000000000E+0002
 4.34000000000000E+0002
 3.67000000000000E+0002
 3.75000000000000E+0002
 1.52892000000000E+0002
 2.60852440000000E+0004
 1.00000000000000E+0000
 8.95000000000000E+0000
 3.50500000000000E+0001
 4.75000000000000E+0000
 4.50000000000000E-0001
 5.39000000000000E+0000
 6.99000000000000E+0000
 0.00000000000000E+0000
 4.67000000000000E+0000
 1.36000000000000E+0000
 4.12000000000000E+0001
 2.94100000000000E+0001
 1.80000000000000E-0001
 1.50000000000000E-0001
 6.00000000000000E-0001
 0.00000000000000E+0000
 0.00000000000000E+0000
 0.00000000000000E+0000
 0.00000000000000E+0000
 2.13883000000000E+0002
 3.56000000000000E-0001
 9.96440000000000E+0001
 3.33000000000000E+0002
 1.47297300000000E+0003
 1.01700000000000E+0000
 6.92382600000000E+0003
 0.00000000000000E+0000
 8.30000000000000E-0001
 8.87000000000000E+0001
 7.87000000000000E+0001
 8.50000000000000E+0000
 6.00000000000000E-0001
 2.00000000000000E-0001
 1.20000000000000E+0000
 0.00000000000000E+0000
 8.50000000000000E+0000
 6.00000000000000E-0001
 2.00000000000000E-0001
 1.20000000000000E+0000
 0.00000000000000E+0000
 0.00000000000000E+0000
 7.03719843144248E+0003
 1.00000000000000E+0002
 0.00000000000000E+0000
 0.00000000000000E+0000
 0.00000000000000E+0000
 0.00000000000000E+0000
 0.00000000000000E+0000
 0.00000000000000E+0000
 0.00000000000000E+0000
 6.10527342529931E+0001
 0.00000000000000E+0000
 4.31754570013889E+0004
