# Supplementary material for: Calculation of Coke Layers Situation in the Cohesive Zone of Blast Furnace
Source: Materials (Basel). 2021 Jan 3;14(1):192. doi: 10.3390/ma14010192 (PMC7795097; doi:10.3390/ma14010192)
Supplement: Supplementary file 1 [file materials-14-00192-s001.zip › Application/2018-03-17 10-58 Saturday .koh]

 2.09858210000000E+0004
 5.58300000000000E+0001
 0.00000000000000E+0000
 1.07100000000000E+0001
 1.39000000000000E+0000
 7.61000000000000E+0000
 9.60000000000000E-0001
 0.00000000000000E+0000
 0.00000000000000E+0000
 3.20000000000000E-0002
 0.00000000000000E+0000
 0.00000000000000E+0000
 0.00000000000000E+0000
 1.10000000000000E-0002
 0.00000000000000E+0000
 1.08383580000000E+0004
 5.29600000000000E+0001
 7.46000000000000E+0000
 1.16300000000000E+0001
 1.95000000000000E+0000
 9.73000000000000E+0000
 1.04000000000000E+0000
 0.00000000000000E+0000
 2.00000000000000E-0001
 3.00000000000000E-0002
 0.00000000000000E+0000
 4.00000000000000E-0002
 8.00000000000000E-0002
 1.80000000000000E-0002
 0.00000000000000E+0000
 9.02289600000000E+0003
 6.50300000000000E+0001
 0.00000000000000E+0000
 2.30000000000000E-0001
 3.40000000000000E-0001
 5.42000000000000E+0000
 3.50000000000000E-0001
 0.00000000000000E+0000
 0.00000000000000E+0000
 5.00000000000000E-0003
 0.00000000000000E+0000
 5.70000000000000E-0002
 1.10000000000000E-0001
 0.00000000000000E+0000
 0.00000000000000E+0000
 0.00000000000000E+0000
 1.30020600000000E+0004
 6.59800000000000E+0001
 4.20000000000000E-0001
 2.57000000000000E+0000
 2.20000000000000E-0001
 2.58000000000000E+0000
 2.20000000000000E-0001
 0.00000000000000E+0000
 1.50000000000000E+0000
 1.40000000000000E-0002
 0.00000000000000E+0000
 4.40000000000000E-0002
 3.80000000000000E-0002
 5.00000000000000E-0003
 0.00000000000000E+0000
 7.00000000000000E-0002
 0.00000000000000E+0000
 5.94400000000000E+0001
 1.78000000000000E+0000
 2.40000000000000E-0001
 2.30000000000000E-0001
 1.27500000000000E+0001
 8.80000000000000E-0001
 0.00000000000000E+0000
 2.70000000000000E+0000
 1.00000000000000E-0002
 0.00000000000000E+0000
 3.00000000000000E-0002
 2.00000000000000E-0002
 5.00000000000000E-0003
 0.00000000000000E+0000
 2.20000000000000E-0001
 0.00000000000000E+0000
 6.59600000000000E+0001
 4.20000000000000E-0001
 2.56000000000000E+0000
 2.60000000000000E-0001
 2.65000000000000E+0000
 2.30000000000000E-0001
 0.00000000000000E+0000
 1.50000000000000E+0000
 1.30000000000000E-0002
 0.00000000000000E+0000
 4.00000000000000E-0002
 4.00000000000000E-0002
 5.00000000000000E-0003
 0.00000000000000E+0000
 7.00000000000000E-0002
 6.99851000000000E+0002
 2.25300000000000E+0001
 1.68300000000000E+0001
 4.78500000000000E+0001
 5.42000000000000E+0000
 1.27100000000000E+0001
 3.64000000000000E+0000
 0.00000000000000E+0000
 1.00000000000000E-0001
 0.00000000000000E+0000
 0.00000000000000E+0000
 2.00000000000000E-0002
 4.00000000000000E-0002
 5.00000000000000E-0003
 0.00000000000000E+0000
 0.00000000000000E+0000
 0.00000000000000E+0000
 8.80000000000000E-0001
 0.00000000000000E+0000
 4.45700000000000E+0001
 8.32000000000000E+0000
 6.50000000000000E-0001
 1.80000000000000E-0001
 0.00000000000000E+0000
 5.00000000000000E-0001
 2.00000000000000E-0002
 0.00000000000000E+0000
 0.00000000000000E+0000
 0.00000000000000E+0000
 1.00000000000000E-0002
 0.00000000000000E+0000
 1.20400000000000E+0001
 1.49889600000000E+0003
 9.70000000000000E-0001
 1.24714285714286E+0000
 3.50000000000000E-0001
 1.00000000000000E-0001
 4.23000000000000E+0000
 3.04000000000000E+0000
 0.00000000000000E+0000
 1.00000000000000E+0000
 5.00000000000000E-0001
 0.00000000000000E+0000
 2.00000000000000E-0001
 1.90000000000000E-0001
 0.00000000000000E+0000
 0.00000000000000E+0000
 8.87000000000000E+0001
 0.00000000000000E+0000
 9.70000000000000E-0001
 1.24714285714286E+0000
 3.50000000000000E-0001
 1.00000000000000E-0001
 4.23000000000000E+0000
 3.04000000000000E+0000
 0.00000000000000E+0000
 1.00000000000000E+0000
 5.00000000000000E-0001
 0.00000000000000E+0000
 2.00000000000000E-0001
 1.90000000000000E-0001
 0.00000000000000E+0000
 0.00000000000000E+0000
 8.87000000000000E+0001
 1.03400100000000E+0004
 8.50000000000000E+0000
 3.00000000000000E-0001
 6.00000000000000E-0001
 4.90000000000000E-0001
 1.20000000000000E+0000
 0.00000000000000E+0000
 2.00000000000000E-0001
 1.26600000000000E+0001
 7.90000000000000E+0000
 2.04000000000000E+0000
 4.31000000000000E+0001
 2.61000000000000E+0001
 0.00000000000000E+0000
 0.00000000000000E+0000
 2.72000000000000E+0000
 2.18000000000000E+0000
 0.00000000000000E+0000
 0.00000000000000E+0000
 1.90986223000000E+0005
 2.10000000000000E+0001
 1.99450000000000E+0001
 1.13671000000000E+0003
 3.09800000000000E+0000
 3.13453800000000E+0003
 7.00000000000000E-0001
 1.40000000000000E-0001
 6.20000000000000E-0002
 9.00000000000000E-0003
 4.20000000000000E+0000
 4.36000000000000E+0001
 3.88700000000000E+0001
 6.88000000000000E+0000
 8.74000000000000E+0000
 0.00000000000000E+0000
 1.95000000000000E-0001
 8.89000000000000E-0001
 9.80000000000000E-0001
 5.16700000000000E+0000
 3.00000000000000E+0002
 4.11700000000000E+0001
 7.70000000000000E+0000
 5.87000000000000E+0000
 4.40000000000000E-0001
 4.20000000000000E+0000
 1.65000000000000E+0000
 0.00000000000000E+0000
 0.00000000000000E+0000
 0.00000000000000E+0000
 0.00000000000000E+0000
 2.00000000000000E-0001
 1.00000000000000E-0001
 1.10000000000000E-0001
 0.00000000000000E+0000
 4.22600000000000E+0001
 4.26070000000000E+0001
 3.08880000000000E+0001
 2.59840000000000E+0001
 2.23090000000000E+0001
 2.02690000000000E+0001
 1.71730000000000E+0001
 2.06890000000000E+0001
 2.33820000000000E+0001
 2.31000000000000E-0001
 2.45900000000000E+0000
 1.35560000000000E+0001
 1.72740000000000E+0001
 1.87640000000000E+0001
 2.16440000000000E+0001
 2.28150000000000E+0001
 2.29170000000000E+0001
 2.13060000000000E+0001
 7.17900000000000E+0000
 7.18200000000000E+0000
 5.22000000000000E+0000
 4.63000000000000E+0000
 4.07700000000000E+0000
 4.44400000000000E+0000
 3.45800000000000E+0000
 3.53600000000000E+0000
 3.62500000000000E+0000
 1.00700000000000E+0003
 9.41000000000000E+0002
 8.59000000000000E+0002
 7.10000000000000E+0002
 6.19000000000000E+0002
 5.57000000000000E+0002
 4.37000000000000E+0002
 3.80000000000000E+0002
 1.57122000000000E+0002
 2.70383710000000E+0004
 1.00000000000000E+0000
 8.95000000000000E+0000
 3.50500000000000E+0001
 4.75000000000000E+0000
 4.50000000000000E-0001
 5.39000000000000E+0000
 6.99000000000000E+0000
 0.00000000000000E+0000
 4.67000000000000E+0000
 1.36000000000000E+0000
 4.12000000000000E+0001
 2.94100000000000E+0001
 1.80000000000000E-0001
 1.50000000000000E-0001
 6.00000000000000E-0001
 0.00000000000000E+0000
 0.00000000000000E+0000
 0.00000000000000E+0000
 0.00000000000000E+0000
 2.02009000000000E+0002
 3.49000000000000E-0001
 9.96510000000000E+0001
 3.33000000000000E+0002
 1.48808600000000E+0003
 1.06000000000000E+0000
 6.99779900000000E+0003
 0.00000000000000E+0000
 8.30000000000000E-0001
 8.87000000000000E+0001
 7.87000000000000E+0001
 8.50000000000000E+0000
 6.00000000000000E-0001
 2.00000000000000E-0001
 1.20000000000000E+0000
 0.00000000000000E+0000
 8.50000000000000E+0000
 6.00000000000000E-0001
 2.00000000000000E-0001
 1.20000000000000E+0000
 0.00000000000000E+0000
 0.00000000000000E+0000
 7.29433015807557E+0003
 1.00000000000000E+0002
 0.00000000000000E+0000
 0.00000000000000E+0000
 0.00000000000000E+0000
 0.00000000000000E+0000
 0.00000000000000E+0000
 0.00000000000000E+0000
 0.00000000000000E+0000
 6.10527342529931E+0001
 0.00000000000000E+0000
 4.31764570063542E+0004
