# Supplementary material for: Calculation of Coke Layers Situation in the Cohesive Zone of Blast Furnace
Source: Materials (Basel). 2021 Jan 3;14(1):192. doi: 10.3390/ma14010192 (PMC7795097; doi:10.3390/ma14010192)
Supplement: Supplementary file 1 [file materials-14-00192-s001.zip › Application/2018-03-21 08-58 Wednesday .koh]

 2.22008950000000E+0004
 5.58700000000000E+0001
 9.20000000000000E+0000
 1.05100000000000E+0001
 1.46000000000000E+0000
 7.74000000000000E+0000
 9.20000000000000E-0001
 0.00000000000000E+0000
 0.00000000000000E+0000
 2.90000000000000E-0002
 0.00000000000000E+0000
 0.00000000000000E+0000
 0.00000000000000E+0000
 1.30000000000000E-0002
 0.00000000000000E+0000
 1.01258210000000E+0004
 5.58300000000000E+0001
 1.02200000000000E+0001
 1.08100000000000E+0001
 1.39000000000000E+0000
 7.61000000000000E+0000
 9.60000000000000E-0001
 0.00000000000000E+0000
 0.00000000000000E+0000
 3.20000000000000E-0002
 0.00000000000000E+0000
 0.00000000000000E+0000
 0.00000000000000E+0000
 1.10000000000000E-0002
 0.00000000000000E+0000
 8.99465700000000E+0003
 6.50300000000000E+0001
 0.00000000000000E+0000
 2.30000000000000E-0001
 3.40000000000000E-0001
 5.42000000000000E+0000
 3.50000000000000E-0001
 0.00000000000000E+0000
 0.00000000000000E+0000
 5.00000000000000E-0003
 0.00000000000000E+0000
 5.70000000000000E-0002
 1.10000000000000E-0001
 0.00000000000000E+0000
 0.00000000000000E+0000
 0.00000000000000E+0000
 1.30002390000000E+0004
 6.59800000000000E+0001
 4.20000000000000E-0001
 2.57000000000000E+0000
 2.20000000000000E-0001
 2.58000000000000E+0000
 2.20000000000000E-0001
 0.00000000000000E+0000
 1.50000000000000E+0000
 1.40000000000000E-0002
 0.00000000000000E+0000
 4.40000000000000E-0002
 3.80000000000000E-0002
 5.00000000000000E-0003
 0.00000000000000E+0000
 7.00000000000000E-0002
 0.00000000000000E+0000
 5.94400000000000E+0001
 1.78000000000000E+0000
 2.40000000000000E-0001
 2.30000000000000E-0001
 1.27500000000000E+0001
 8.80000000000000E-0001
 0.00000000000000E+0000
 2.70000000000000E+0000
 1.00000000000000E-0002
 0.00000000000000E+0000
 3.00000000000000E-0002
 2.00000000000000E-0002
 5.00000000000000E-0003
 0.00000000000000E+0000
 2.20000000000000E-0001
 0.00000000000000E+0000
 6.59600000000000E+0001
 4.20000000000000E-0001
 2.56000000000000E+0000
 2.60000000000000E-0001
 2.65000000000000E+0000
 2.30000000000000E-0001
 0.00000000000000E+0000
 1.50000000000000E+0000
 1.30000000000000E-0002
 0.00000000000000E+0000
 4.00000000000000E-0002
 4.00000000000000E-0002
 5.00000000000000E-0003
 0.00000000000000E+0000
 7.00000000000000E-0002
 9.77821000000000E+0002
 2.25300000000000E+0001
 1.68300000000000E+0001
 4.78500000000000E+0001
 5.42000000000000E+0000
 1.27100000000000E+0001
 3.64000000000000E+0000
 0.00000000000000E+0000
 1.00000000000000E-0001
 0.00000000000000E+0000
 0.00000000000000E+0000
 2.00000000000000E-0002
 4.00000000000000E-0002
 5.00000000000000E-0003
 0.00000000000000E+0000
 0.00000000000000E+0000
 0.00000000000000E+0000
 8.80000000000000E-0001
 0.00000000000000E+0000
 4.45700000000000E+0001
 8.32000000000000E+0000
 6.50000000000000E-0001
 1.80000000000000E-0001
 0.00000000000000E+0000
 5.00000000000000E-0001
 2.00000000000000E-0002
 0.00000000000000E+0000
 0.00000000000000E+0000
 0.00000000000000E+0000
 1.00000000000000E-0002
 0.00000000000000E+0000
 1.20400000000000E+0001
 1.50065700000000E+0003
 9.70000000000000E-0001
 1.24714285714286E+0000
 3.50000000000000E-0001
 1.00000000000000E-0001
 4.23000000000000E+0000
 3.04000000000000E+0000
 0.00000000000000E+0000
 1.00000000000000E+0000
 5.00000000000000E-0001
 0.00000000000000E+0000
 2.00000000000000E-0001
 1.90000000000000E-0001
 0.00000000000000E+0000
 0.00000000000000E+0000
 8.87000000000000E+0001
 0.00000000000000E+0000
 9.70000000000000E-0001
 1.24714285714286E+0000
 3.50000000000000E-0001
 1.00000000000000E-0001
 4.23000000000000E+0000
 3.04000000000000E+0000
 0.00000000000000E+0000
 1.00000000000000E+0000
 5.00000000000000E-0001
 0.00000000000000E+0000
 2.00000000000000E-0001
 1.90000000000000E-0001
 0.00000000000000E+0000
 0.00000000000000E+0000
 8.87000000000000E+0001
 1.03416290000000E+0004
 8.50000000000000E+0000
 3.00000000000000E-0001
 6.00000000000000E-0001
 4.90000000000000E-0001
 1.20000000000000E+0000
 0.00000000000000E+0000
 2.00000000000000E-0001
 1.26600000000000E+0001
 7.90000000000000E+0000
 2.04000000000000E+0000
 4.31000000000000E+0001
 2.61000000000000E+0001
 0.00000000000000E+0000
 0.00000000000000E+0000
 2.72000000000000E+0000
 2.18000000000000E+0000
 0.00000000000000E+0000
 0.00000000000000E+0000
 1.87980273000000E+0005
 2.10000000000000E+0001
 1.89090000000000E+0001
 1.14300000000000E+0003
 3.04000000000000E+0000
 3.13868600000000E+0003
 5.00000000000000E-0001
 1.30000000000000E-0001
 6.60000000000000E-0002
 1.10000000000000E-0002
 4.20000000000000E+0000
 4.43300000000000E+0001
 3.84600000000000E+0001
 6.51000000000000E+0000
 8.92000000000000E+0000
 0.00000000000000E+0000
 2.08000000000000E-0001
 8.77000000000000E-0001
 7.40000000000000E-0001
 5.58300000000000E+0000
 3.00000000000000E+0002
 4.11700000000000E+0001
 7.70000000000000E+0000
 5.87000000000000E+0000
 4.40000000000000E-0001
 4.20000000000000E+0000
 1.65000000000000E+0000
 0.00000000000000E+0000
 0.00000000000000E+0000
 0.00000000000000E+0000
 0.00000000000000E+0000
 2.00000000000000E-0001
 1.00000000000000E-0001
 1.10000000000000E-0001
 0.00000000000000E+0000
 3.66750000000000E+0001
 3.29140000000000E+0001
 2.58970000000000E+0001
 2.29890000000000E+0001
 2.03560000000000E+0001
 1.87500000000000E+0001
 1.94590000000000E+0001
 2.22660000000000E+0001
 2.30710000000000E+0001
 4.36900000000000E+0000
 1.23260000000000E+0001
 1.81130000000000E+0001
 2.12530000000000E+0001
 2.28590000000000E+0001
 2.43920000000000E+0001
 2.41030000000000E+0001
 2.10360000000000E+0001
 2.15870000000000E+0001
 4.02500000000000E+0000
 3.15700000000000E+0000
 4.07700000000000E+0000
 4.35800000000000E+0000
 4.93300000000000E+0000
 3.23800000000000E+0000
 2.67700000000000E+0000
 3.17400000000000E+0000
 3.37200000000000E+0000
 9.06000000000000E+0002
 8.30000000000000E+0002
 6.38000000000000E+0002
 5.71000000000000E+0002
 5.33000000000000E+0002
 3.75000000000000E+0002
 2.90000000000000E+0002
 3.06000000000000E+0002
 1.10903000000000E+0002
 2.74042560000000E+0004
 1.00000000000000E+0000
 8.95000000000000E+0000
 3.50500000000000E+0001
 4.75000000000000E+0000
 4.50000000000000E-0001
 5.39000000000000E+0000
 6.99000000000000E+0000
 0.00000000000000E+0000
 4.67000000000000E+0000
 1.36000000000000E+0000
 4.12000000000000E+0001
 2.94100000000000E+0001
 1.80000000000000E-0001
 1.50000000000000E-0001
 6.00000000000000E-0001
 0.00000000000000E+0000
 0.00000000000000E+0000
 0.00000000000000E+0000
 0.00000000000000E+0000
 1.97300000000000E+0002
 3.50000000000000E-0001
 9.96500000000000E+0001
 3.33000000000000E+0002
 1.48338200000000E+0003
 1.00800000000000E+0000
 6.83015900000000E+0003
 0.00000000000000E+0000
 8.30000000000000E-0001
 8.87000000000000E+0001
 7.87000000000000E+0001
 8.50000000000000E+0000
 6.00000000000000E-0001
 2.00000000000000E-0001
 1.20000000000000E+0000
 0.00000000000000E+0000
 8.50000000000000E+0000
 6.00000000000000E-0001
 2.00000000000000E-0001
 1.20000000000000E+0000
 0.00000000000000E+0000
 0.00000000000000E+0000
 7.39303750956089E+0003
 1.00000000000000E+0002
 0.00000000000000E+0000
 0.00000000000000E+0000
 0.00000000000000E+0000
 0.00000000000000E+0000
 0.00000000000000E+0000
 0.00000000000000E+0000
 0.00000000000000E+0000
 6.10527342529931E+0001
 0.00000000000000E+0000
 4.31803739950694E+0004
