# Supplementary material for: Calculation of Coke Layers Situation in the Cohesive Zone of Blast Furnace
Source: Materials (Basel). 2021 Jan 3;14(1):192. doi: 10.3390/ma14010192 (PMC7795097; doi:10.3390/ma14010192)
Supplement: Supplementary file 1 [file materials-14-00192-s001.zip › Application/2018-03-22 08-58 Thursday .koh]

 2.22472470000000E+0004
 5.58700000000000E+0001
 9.20000000000000E+0000
 1.05100000000000E+0001
 1.46000000000000E+0000
 7.74000000000000E+0000
 9.20000000000000E-0001
 0.00000000000000E+0000
 0.00000000000000E+0000
 2.90000000000000E-0002
 0.00000000000000E+0000
 0.00000000000000E+0000
 0.00000000000000E+0000
 1.30000000000000E-0002
 0.00000000000000E+0000
 1.06182610000000E+0004
 5.58300000000000E+0001
 1.02200000000000E+0001
 1.08100000000000E+0001
 1.39000000000000E+0000
 7.61000000000000E+0000
 9.60000000000000E-0001
 0.00000000000000E+0000
 0.00000000000000E+0000
 3.20000000000000E-0002
 0.00000000000000E+0000
 0.00000000000000E+0000
 0.00000000000000E+0000
 1.10000000000000E-0002
 0.00000000000000E+0000
 8.99965200000000E+0003
 6.50300000000000E+0001
 0.00000000000000E+0000
 2.30000000000000E-0001
 3.40000000000000E-0001
 5.42000000000000E+0000
 3.50000000000000E-0001
 0.00000000000000E+0000
 0.00000000000000E+0000
 5.00000000000000E-0003
 0.00000000000000E+0000
 5.70000000000000E-0002
 1.10000000000000E-0001
 0.00000000000000E+0000
 0.00000000000000E+0000
 0.00000000000000E+0000
 1.29995070000000E+0004
 6.59800000000000E+0001
 4.20000000000000E-0001
 2.57000000000000E+0000
 2.20000000000000E-0001
 2.58000000000000E+0000
 2.20000000000000E-0001
 0.00000000000000E+0000
 1.50000000000000E+0000
 1.40000000000000E-0002
 0.00000000000000E+0000
 4.40000000000000E-0002
 3.80000000000000E-0002
 5.00000000000000E-0003
 0.00000000000000E+0000
 7.00000000000000E-0002
 0.00000000000000E+0000
 5.94400000000000E+0001
 1.78000000000000E+0000
 2.40000000000000E-0001
 2.30000000000000E-0001
 1.27500000000000E+0001
 8.80000000000000E-0001
 0.00000000000000E+0000
 2.70000000000000E+0000
 1.00000000000000E-0002
 0.00000000000000E+0000
 3.00000000000000E-0002
 2.00000000000000E-0002
 5.00000000000000E-0003
 0.00000000000000E+0000
 2.20000000000000E-0001
 0.00000000000000E+0000
 6.59600000000000E+0001
 4.20000000000000E-0001
 2.56000000000000E+0000
 2.60000000000000E-0001
 2.65000000000000E+0000
 2.30000000000000E-0001
 0.00000000000000E+0000
 1.50000000000000E+0000
 1.30000000000000E-0002
 0.00000000000000E+0000
 4.00000000000000E-0002
 4.00000000000000E-0002
 5.00000000000000E-0003
 0.00000000000000E+0000
 7.00000000000000E-0002
 5.00609000000000E+0002
 2.25300000000000E+0001
 1.68300000000000E+0001
 4.78500000000000E+0001
 5.42000000000000E+0000
 1.27100000000000E+0001
 3.64000000000000E+0000
 0.00000000000000E+0000
 1.00000000000000E-0001
 0.00000000000000E+0000
 0.00000000000000E+0000
 2.00000000000000E-0002
 4.00000000000000E-0002
 5.00000000000000E-0003
 0.00000000000000E+0000
 0.00000000000000E+0000
 0.00000000000000E+0000
 8.80000000000000E-0001
 0.00000000000000E+0000
 4.45700000000000E+0001
 8.32000000000000E+0000
 6.50000000000000E-0001
 1.80000000000000E-0001
 0.00000000000000E+0000
 5.00000000000000E-0001
 2.00000000000000E-0002
 0.00000000000000E+0000
 0.00000000000000E+0000
 0.00000000000000E+0000
 1.00000000000000E-0002
 0.00000000000000E+0000
 1.20400000000000E+0001
 1.49930400000000E+0003
 9.70000000000000E-0001
 1.24714285714286E+0000
 3.50000000000000E-0001
 1.00000000000000E-0001
 4.23000000000000E+0000
 3.04000000000000E+0000
 0.00000000000000E+0000
 1.00000000000000E+0000
 5.00000000000000E-0001
 0.00000000000000E+0000
 2.00000000000000E-0001
 1.90000000000000E-0001
 0.00000000000000E+0000
 0.00000000000000E+0000
 8.87000000000000E+0001
 0.00000000000000E+0000
 9.70000000000000E-0001
 1.24714285714286E+0000
 3.50000000000000E-0001
 1.00000000000000E-0001
 4.23000000000000E+0000
 3.04000000000000E+0000
 0.00000000000000E+0000
 1.00000000000000E+0000
 5.00000000000000E-0001
 0.00000000000000E+0000
 2.00000000000000E-0001
 1.90000000000000E-0001
 0.00000000000000E+0000
 0.00000000000000E+0000
 8.87000000000000E+0001
 1.03071700000000E+0004
 8.50000000000000E+0000
 3.00000000000000E-0001
 6.00000000000000E-0001
 4.90000000000000E-0001
 1.20000000000000E+0000
 0.00000000000000E+0000
 2.00000000000000E-0001
 1.26600000000000E+0001
 7.90000000000000E+0000
 2.04000000000000E+0000
 4.31000000000000E+0001
 2.61000000000000E+0001
 0.00000000000000E+0000
 0.00000000000000E+0000
 2.72000000000000E+0000
 2.18000000000000E+0000
 0.00000000000000E+0000
 0.00000000000000E+0000
 1.89076460000000E+0005
 2.10000000000000E+0001
 1.69980000000000E+0001
 1.12279000000000E+0003
 2.47400000000000E+0000
 3.13771400000000E+0003
 3.90000000000000E-0001
 1.00000000000000E-0001
 5.80000000000000E-0002
 2.70000000000000E-0002
 4.20000000000000E+0000
 4.20700000000000E+0001
 4.07200000000000E+0001
 6.87000000000000E+0000
 8.84000000000000E+0000
 0.00000000000000E+0000
 2.21000000000000E-0001
 7.95000000000000E-0001
 1.21000000000000E+0000
 5.41700000000000E+0000
 3.00000000000000E+0002
 4.11700000000000E+0001
 7.70000000000000E+0000
 5.87000000000000E+0000
 4.40000000000000E-0001
 4.20000000000000E+0000
 1.65000000000000E+0000
 0.00000000000000E+0000
 0.00000000000000E+0000
 0.00000000000000E+0000
 0.00000000000000E+0000
 2.00000000000000E-0001
 1.00000000000000E-0001
 1.10000000000000E-0001
 0.00000000000000E+0000
 4.46470000000000E+0001
 3.06130000000000E+0001
 2.38140000000000E+0001
 2.08330000000000E+0001
 1.97340000000000E+0001
 1.89530000000000E+0001
 2.02840000000000E+0001
 2.25120000000000E+0001
 2.28140000000000E+0001
 2.92200000000000E+0000
 1.45250000000000E+0001
 2.06450000000000E+0001
 2.32490000000000E+0001
 2.46960000000000E+0001
 2.48840000000000E+0001
 2.56080000000000E+0001
 1.99070000000000E+0001
 2.17290000000000E+0001
 5.35600000000000E+0000
 4.52500000000000E+0000
 4.35200000000000E+0000
 3.68100000000000E+0000
 3.40300000000000E+0000
 3.00100000000000E+0000
 2.85000000000000E+0000
 2.78400000000000E+0000
 3.84200000000000E+0000
 9.02000000000000E+0002
 7.78000000000000E+0002
 6.21000000000000E+0002
 5.42000000000000E+0002
 4.15000000000000E+0002
 3.25000000000000E+0002
 2.20000000000000E+0002
 2.40000000000000E+0002
 1.30902000000000E+0002
 2.80191860000000E+0004
 1.00000000000000E+0000
 8.95000000000000E+0000
 3.50500000000000E+0001
 4.75000000000000E+0000
 4.50000000000000E-0001
 5.39000000000000E+0000
 6.99000000000000E+0000
 0.00000000000000E+0000
 4.67000000000000E+0000
 1.36000000000000E+0000
 4.12000000000000E+0001
 2.94100000000000E+0001
 1.80000000000000E-0001
 1.50000000000000E-0001
 6.00000000000000E-0001
 0.00000000000000E+0000
 0.00000000000000E+0000
 0.00000000000000E+0000
 0.00000000000000E+0000
 1.89660000000000E+0002
 3.60000000000000E-0001
 9.96400000000000E+0001
 3.33000000000000E+0002
 1.46366100000000E+0003
 1.06600000000000E+0000
 6.89163600000000E+0003
 0.00000000000000E+0000
 8.30000000000000E-0001
 8.87000000000000E+0001
 7.87000000000000E+0001
 8.50000000000000E+0000
 6.00000000000000E-0001
 2.00000000000000E-0001
 1.20000000000000E+0000
 0.00000000000000E+0000
 8.50000000000000E+0000
 6.00000000000000E-0001
 2.00000000000000E-0001
 1.20000000000000E+0000
 0.00000000000000E+0000
 0.00000000000000E+0000
 7.55893146981853E+0003
 1.00000000000000E+0002
 0.00000000000000E+0000
 0.00000000000000E+0000
 0.00000000000000E+0000
 0.00000000000000E+0000
 0.00000000000000E+0000
 0.00000000000000E+0000
 0.00000000000000E+0000
 6.10527342529931E+0001
 0.00000000000000E+0000
 4.31813740033102E+0004
