# Supplementary material for: Calculation of Coke Layers Situation in the Cohesive Zone of Blast Furnace
Source: Materials (Basel). 2021 Jan 3;14(1):192. doi: 10.3390/ma14010192 (PMC7795097; doi:10.3390/ma14010192)
Supplement: Supplementary file 1 [file materials-14-00192-s001.zip › Application/2018-03-23 08-58 Friday .koh]

 2.21987840000000E+0004
 5.60200000000000E+0001
 1.03700000000000E+0001
 1.06800000000000E+0001
 1.30000000000000E+0000
 7.56000000000000E+0000
 8.50000000000000E-0001
 0.00000000000000E+0000
 0.00000000000000E+0000
 3.00000000000000E-0002
 0.00000000000000E+0000
 0.00000000000000E+0000
 0.00000000000000E+0000
 1.10000000000000E-0002
 0.00000000000000E+0000
 1.05932430000000E+0004
 5.58300000000000E+0001
 1.02200000000000E+0001
 1.08100000000000E+0001
 1.39000000000000E+0000
 7.61000000000000E+0000
 9.60000000000000E-0001
 0.00000000000000E+0000
 0.00000000000000E+0000
 3.20000000000000E-0002
 0.00000000000000E+0000
 0.00000000000000E+0000
 0.00000000000000E+0000
 1.10000000000000E-0002
 0.00000000000000E+0000
 8.97891900000000E+0003
 6.50300000000000E+0001
 0.00000000000000E+0000
 2.30000000000000E-0001
 3.40000000000000E-0001
 5.42000000000000E+0000
 3.50000000000000E-0001
 0.00000000000000E+0000
 0.00000000000000E+0000
 5.00000000000000E-0003
 0.00000000000000E+0000
 5.70000000000000E-0002
 1.10000000000000E-0001
 0.00000000000000E+0000
 0.00000000000000E+0000
 0.00000000000000E+0000
 1.29806210000000E+0004
 6.59800000000000E+0001
 4.20000000000000E-0001
 2.57000000000000E+0000
 2.20000000000000E-0001
 2.58000000000000E+0000
 2.20000000000000E-0001
 0.00000000000000E+0000
 1.50000000000000E+0000
 1.40000000000000E-0002
 0.00000000000000E+0000
 4.40000000000000E-0002
 3.80000000000000E-0002
 5.00000000000000E-0003
 0.00000000000000E+0000
 7.00000000000000E-0002
 0.00000000000000E+0000
 5.94400000000000E+0001
 1.78000000000000E+0000
 2.40000000000000E-0001
 2.30000000000000E-0001
 1.27500000000000E+0001
 8.80000000000000E-0001
 0.00000000000000E+0000
 2.70000000000000E+0000
 1.00000000000000E-0002
 0.00000000000000E+0000
 3.00000000000000E-0002
 2.00000000000000E-0002
 5.00000000000000E-0003
 0.00000000000000E+0000
 2.20000000000000E-0001
 0.00000000000000E+0000
 6.59600000000000E+0001
 4.20000000000000E-0001
 2.56000000000000E+0000
 2.60000000000000E-0001
 2.65000000000000E+0000
 2.30000000000000E-0001
 0.00000000000000E+0000
 1.50000000000000E+0000
 1.30000000000000E-0002
 0.00000000000000E+0000
 4.00000000000000E-0002
 4.00000000000000E-0002
 5.00000000000000E-0003
 0.00000000000000E+0000
 7.00000000000000E-0002
 5.00270000000000E+0002
 1.90200000000000E+0001
 0.00000000000000E+0000
 4.73700000000000E+0001
 5.07000000000000E+0000
 1.35600000000000E+0001
 1.34000000000000E+0000
 3.00000000000000E+0000
 1.00000000000000E+0000
 1.30000000000000E-0001
 2.76000000000000E+0000
 2.00000000000000E-0002
 4.00000000000000E-0002
 2.00000000000000E-0002
 0.00000000000000E+0000
 3.60000000000000E-0001
 0.00000000000000E+0000
 8.80000000000000E-0001
 0.00000000000000E+0000
 4.45700000000000E+0001
 8.32000000000000E+0000
 6.50000000000000E-0001
 1.80000000000000E-0001
 0.00000000000000E+0000
 5.00000000000000E-0001
 2.00000000000000E-0002
 0.00000000000000E+0000
 0.00000000000000E+0000
 0.00000000000000E+0000
 1.00000000000000E-0002
 0.00000000000000E+0000
 1.20400000000000E+0001
 1.49959500000000E+0003
 9.70000000000000E-0001
 1.24714285714286E+0000
 3.50000000000000E-0001
 1.00000000000000E-0001
 4.23000000000000E+0000
 3.04000000000000E+0000
 0.00000000000000E+0000
 1.00000000000000E+0000
 5.00000000000000E-0001
 0.00000000000000E+0000
 2.00000000000000E-0001
 1.90000000000000E-0001
 0.00000000000000E+0000
 0.00000000000000E+0000
 8.87000000000000E+0001
 0.00000000000000E+0000
 9.70000000000000E-0001
 1.24714285714286E+0000
 3.50000000000000E-0001
 1.00000000000000E-0001
 4.23000000000000E+0000
 3.04000000000000E+0000
 0.00000000000000E+0000
 1.00000000000000E+0000
 5.00000000000000E-0001
 0.00000000000000E+0000
 2.00000000000000E-0001
 1.90000000000000E-0001
 0.00000000000000E+0000
 0.00000000000000E+0000
 8.87000000000000E+0001
 1.03430800000000E+0004
 8.50000000000000E+0000
 3.00000000000000E-0001
 6.00000000000000E-0001
 4.90000000000000E-0001
 1.20000000000000E+0000
 0.00000000000000E+0000
 2.00000000000000E-0001
 1.26600000000000E+0001
 7.90000000000000E+0000
 2.04000000000000E+0000
 4.31000000000000E+0001
 2.61000000000000E+0001
 0.00000000000000E+0000
 0.00000000000000E+0000
 2.72000000000000E+0000
 2.18000000000000E+0000
 0.00000000000000E+0000
 0.00000000000000E+0000
 1.88215314000000E+0005
 2.10000000000000E+0001
 1.89970000000000E+0001
 1.13027000000000E+0003
 3.04000000000000E+0000
 3.12678800000000E+0003
 5.40000000000000E-0001
 1.00000000000000E-0001
 5.80000000000000E-0002
 2.10000000000000E-0002
 4.20000000000000E+0000
 4.27800000000000E+0001
 3.98800000000000E+0001
 6.54000000000000E+0000
 8.63000000000000E+0000
 0.00000000000000E+0000
 2.08000000000000E-0001
 8.58000000000000E-0001
 9.40000000000000E-0001
 5.58300000000000E+0000
 3.00000000000000E+0002
 4.11700000000000E+0001
 7.70000000000000E+0000
 5.87000000000000E+0000
 4.40000000000000E-0001
 4.20000000000000E+0000
 1.65000000000000E+0000
 0.00000000000000E+0000
 0.00000000000000E+0000
 0.00000000000000E+0000
 0.00000000000000E+0000
 2.00000000000000E-0001
 1.00000000000000E-0001
 1.10000000000000E-0001
 0.00000000000000E+0000
 4.27080000000000E+0001
 3.67330000000000E+0001
 2.88630000000000E+0001
 2.31050000000000E+0001
 2.08910000000000E+0001
 1.84030000000000E+0001
 1.91120000000000E+0001
 2.14700000000000E+0001
 2.27950000000000E+0001
 1.31700000000000E+0000
 9.02800000000000E+0000
 1.64930000000000E+0001
 2.09920000000000E+0001
 2.29600000000000E+0001
 2.41610000000000E+0001
 2.44360000000000E+0001
 2.36110000000000E+0001
 2.16150000000000E+0001
 5.57300000000000E+0000
 3.89800000000000E+0000
 4.10600000000000E+0000
 3.31900000000000E+0000
 3.80800000000000E+0000
 3.22300000000000E+0000
 2.85000000000000E+0000
 3.11300000000000E+0000
 3.50400000000000E+0000
 9.59000000000000E+0002
 9.02000000000000E+0002
 7.48000000000000E+0002
 5.87000000000000E+0002
 5.09000000000000E+0002
 4.03000000000000E+0002
 2.02000000000000E+0002
 2.11000000000000E+0002
 1.34860000000000E+0002
 2.70805710000000E+0004
 1.00000000000000E+0000
 8.95000000000000E+0000
 3.50500000000000E+0001
 4.75000000000000E+0000
 4.50000000000000E-0001
 5.39000000000000E+0000
 6.99000000000000E+0000
 0.00000000000000E+0000
 4.67000000000000E+0000
 1.36000000000000E+0000
 4.12000000000000E+0001
 2.94100000000000E+0001
 1.80000000000000E-0001
 1.50000000000000E-0001
 6.00000000000000E-0001
 0.00000000000000E+0000
 0.00000000000000E+0000
 0.00000000000000E+0000
 0.00000000000000E+0000
 1.93848000000000E+0002
 3.68000000000000E-0001
 9.96320000000000E+0001
 3.33000000000000E+0002
 1.47935600000000E+0003
 1.01700000000000E+0000
 6.93392900000000E+0003
 0.00000000000000E+0000
 8.30000000000000E-0001
 8.87000000000000E+0001
 7.87000000000000E+0001
 8.50000000000000E+0000
 6.00000000000000E-0001
 2.00000000000000E-0001
 1.20000000000000E+0000
 0.00000000000000E+0000
 8.50000000000000E+0000
 6.00000000000000E-0001
 2.00000000000000E-0001
 1.20000000000000E+0000
 0.00000000000000E+0000
 0.00000000000000E+0000
 7.30571474676513E+0003
 1.00000000000000E+0002
 0.00000000000000E+0000
 0.00000000000000E+0000
 0.00000000000000E+0000
 0.00000000000000E+0000
 0.00000000000000E+0000
 0.00000000000000E+0000
 0.00000000000000E+0000
 6.10527342529931E+0001
 0.00000000000000E+0000
 4.31823740060648E+0004
