# Supplementary material for: Calculation of Coke Layers Situation in the Cohesive Zone of Blast Furnace
Source: Materials (Basel). 2021 Jan 3;14(1):192. doi: 10.3390/ma14010192 (PMC7795097; doi:10.3390/ma14010192)
Supplement: Supplementary file 1 [file materials-14-00192-s001.zip › Application/2018-03-24 12-59 Saturday .koh]

 2.22039390000000E+0004
 5.60200000000000E+0001
 1.03700000000000E+0001
 1.06800000000000E+0001
 1.30000000000000E+0000
 7.56000000000000E+0000
 8.50000000000000E-0001
 0.00000000000000E+0000
 0.00000000000000E+0000
 3.00000000000000E-0002
 0.00000000000000E+0000
 0.00000000000000E+0000
 0.00000000000000E+0000
 1.10000000000000E-0002
 0.00000000000000E+0000
 1.00956060000000E+0004
 5.60200000000000E+0001
 1.03700000000000E+0001
 1.06800000000000E+0001
 1.30000000000000E+0000
 7.56000000000000E+0000
 8.50000000000000E-0001
 0.00000000000000E+0000
 0.00000000000000E+0000
 3.00000000000000E-0002
 0.00000000000000E+0000
 0.00000000000000E+0000
 0.00000000000000E+0000
 1.10000000000000E-0002
 0.00000000000000E+0000
 9.00669700000000E+0003
 6.50300000000000E+0001
 0.00000000000000E+0000
 2.30000000000000E-0001
 3.40000000000000E-0001
 5.42000000000000E+0000
 3.50000000000000E-0001
 0.00000000000000E+0000
 0.00000000000000E+0000
 5.00000000000000E-0003
 0.00000000000000E+0000
 5.70000000000000E-0002
 1.10000000000000E-0001
 0.00000000000000E+0000
 0.00000000000000E+0000
 0.00000000000000E+0000
 1.30002730000000E+0004
 6.59800000000000E+0001
 4.20000000000000E-0001
 2.57000000000000E+0000
 2.20000000000000E-0001
 2.58000000000000E+0000
 2.20000000000000E-0001
 0.00000000000000E+0000
 1.50000000000000E+0000
 1.40000000000000E-0002
 0.00000000000000E+0000
 4.40000000000000E-0002
 3.80000000000000E-0002
 5.00000000000000E-0003
 0.00000000000000E+0000
 7.00000000000000E-0002
 0.00000000000000E+0000
 5.94400000000000E+0001
 1.78000000000000E+0000
 2.40000000000000E-0001
 2.30000000000000E-0001
 1.27500000000000E+0001
 8.80000000000000E-0001
 0.00000000000000E+0000
 2.70000000000000E+0000
 1.00000000000000E-0002
 0.00000000000000E+0000
 3.00000000000000E-0002
 2.00000000000000E-0002
 5.00000000000000E-0003
 0.00000000000000E+0000
 2.20000000000000E-0001
 0.00000000000000E+0000
 6.59600000000000E+0001
 4.20000000000000E-0001
 2.56000000000000E+0000
 2.60000000000000E-0001
 2.65000000000000E+0000
 2.30000000000000E-0001
 0.00000000000000E+0000
 1.50000000000000E+0000
 1.30000000000000E-0002
 0.00000000000000E+0000
 4.00000000000000E-0002
 4.00000000000000E-0002
 5.00000000000000E-0003
 0.00000000000000E+0000
 7.00000000000000E-0002
 9.99970000000000E+0002
 1.90200000000000E+0001
 0.00000000000000E+0000
 4.73700000000000E+0001
 5.07000000000000E+0000
 1.35600000000000E+0001
 1.34000000000000E+0000
 3.00000000000000E+0000
 1.00000000000000E+0000
 1.30000000000000E-0001
 2.76000000000000E+0000
 2.00000000000000E-0002
 4.00000000000000E-0002
 2.00000000000000E-0002
 0.00000000000000E+0000
 3.60000000000000E-0001
 0.00000000000000E+0000
 8.80000000000000E-0001
 0.00000000000000E+0000
 4.45700000000000E+0001
 8.32000000000000E+0000
 6.50000000000000E-0001
 1.80000000000000E-0001
 0.00000000000000E+0000
 5.00000000000000E-0001
 2.00000000000000E-0002
 0.00000000000000E+0000
 0.00000000000000E+0000
 0.00000000000000E+0000
 1.00000000000000E-0002
 0.00000000000000E+0000
 1.20400000000000E+0001
 1.49766700000000E+0003
 8.72000000000000E-0001
 1.12114285714286E+0000
 3.91000000000000E-0001
 9.50000000000000E-0002
 3.72800000000000E+0000
 2.78900000000000E+0000
 0.00000000000000E+0000
 2.00000000000000E-0001
 4.53000000000000E-0001
 0.00000000000000E+0000
 1.77000000000000E-0001
 1.86000000000000E-0001
 3.00000000000000E-0003
 0.00000000000000E+0000
 8.88000000000000E+0001
 0.00000000000000E+0000
 9.70000000000000E-0001
 1.24714285714286E+0000
 3.50000000000000E-0001
 1.00000000000000E-0001
 4.23000000000000E+0000
 3.04000000000000E+0000
 0.00000000000000E+0000
 1.00000000000000E+0000
 5.00000000000000E-0001
 0.00000000000000E+0000
 2.00000000000000E-0001
 1.90000000000000E-0001
 0.00000000000000E+0000
 0.00000000000000E+0000
 8.87000000000000E+0001
 1.03392440000000E+0004
 8.20000000000000E+0000
 2.00000000000000E-0001
 4.00000000000000E-0001
 4.53000000000000E-0001
 0.00000000000000E+0000
 0.00000000000000E+0000
 0.00000000000000E+0000
 1.26600000000000E+0001
 7.90000000000000E+0000
 2.04000000000000E+0000
 4.31000000000000E+0001
 2.61000000000000E+0001
 0.00000000000000E+0000
 0.00000000000000E+0000
 2.72000000000000E+0000
 2.18000000000000E+0000
 0.00000000000000E+0000
 0.00000000000000E+0000
 1.94222168000000E+0005
 2.10000000000000E+0001
 1.89570000000000E+0001
 1.12943000000000E+0003
 3.84900000000000E+0000
 3.11536200000000E+0003
 5.20000000000000E-0001
 1.20000000000000E-0001
 6.20000000000000E-0002
 2.10000000000000E-0002
 4.20000000000000E+0000
 4.35600000000000E+0001
 3.94800000000000E+0001
 6.58000000000000E+0000
 8.35000000000000E+0000
 0.00000000000000E+0000
 2.08000000000000E-0001
 8.83000000000000E-0001
 7.40000000000000E-0001
 5.66700000000000E+0000
 3.00000000000000E+0002
 4.11700000000000E+0001
 7.70000000000000E+0000
 5.87000000000000E+0000
 4.40000000000000E-0001
 4.20000000000000E+0000
 1.65000000000000E+0000
 0.00000000000000E+0000
 0.00000000000000E+0000
 0.00000000000000E+0000
 0.00000000000000E+0000
 2.00000000000000E-0001
 1.00000000000000E-0001
 1.10000000000000E-0001
 0.00000000000000E+0000
 4.28100000000000E+0001
 3.76740000000000E+0001
 2.79080000000000E+0001
 2.04280000000000E+0001
 2.03990000000000E+0001
 2.00520000000000E+0001
 2.01390000000000E+0001
 2.13400000000000E+0001
 2.30500000000000E+0001
 2.46000000000000E-0001
 1.00410000000000E+0001
 1.61310000000000E+0001
 2.18610000000000E+0001
 2.23520000000000E+0001
 2.42480000000000E+0001
 2.44650000000000E+0001
 2.21350000000000E+0001
 2.14740000000000E+0001
 6.77400000000000E+0000
 4.44700000000000E+0000
 4.67900000000000E+0000
 4.91900000000000E+0000
 4.02200000000000E+0000
 3.38300000000000E+0000
 2.63900000000000E+0000
 2.83600000000000E+0000
 3.70900000000000E+0000
 1.02400000000000E+0003
 8.59000000000000E+0002
 6.49000000000000E+0002
 5.52000000000000E+0002
 4.43000000000000E+0002
 4.22000000000000E+0002
 3.44000000000000E+0002
 3.46000000000000E+0002
 1.40361000000000E+0002
 2.75374640000000E+0004
 1.00000000000000E+0000
 8.95000000000000E+0000
 3.50500000000000E+0001
 4.75000000000000E+0000
 4.50000000000000E-0001
 5.39000000000000E+0000
 6.99000000000000E+0000
 0.00000000000000E+0000
 4.67000000000000E+0000
 1.36000000000000E+0000
 4.12000000000000E+0001
 2.94100000000000E+0001
 1.80000000000000E-0001
 1.50000000000000E-0001
 6.00000000000000E-0001
 0.00000000000000E+0000
 0.00000000000000E+0000
 0.00000000000000E+0000
 0.00000000000000E+0000
 1.96261000000000E+0002
 3.68000000000000E-0001
 9.96320000000000E+0001
 3.33000000000000E+0002
 1.46788400000000E+0003
 1.16200000000000E+0000
 6.91789600000000E+0003
 0.00000000000000E+0000
 8.30000000000000E-0001
 8.94000000000000E+0001
 7.87000000000000E+0001
 8.20000000000000E+0000
 4.00000000000000E-0001
 0.00000000000000E+0000
 0.00000000000000E+0000
 0.00000000000000E+0000
 8.20000000000000E+0000
 4.00000000000000E-0001
 0.00000000000000E+0000
 0.00000000000000E+0000
 0.00000000000000E+0000
 0.00000000000000E+0000
 7.72762693816900E+0003
 1.00000000000000E+0002
 0.00000000000000E+0000
 0.00000000000000E+0000
 0.00000000000000E+0000
 0.00000000000000E+0000
 0.00000000000000E+0000
 0.00000000000000E+0000
 0.00000000000000E+0000
 6.35071217478677E+0001
 0.00000000000000E+0000
 4.31835410051736E+0004
