# Supplementary material for: Calculation of Coke Layers Situation in the Cohesive Zone of Blast Furnace
Source: Materials (Basel). 2021 Jan 3;14(1):192. doi: 10.3390/ma14010192 (PMC7795097; doi:10.3390/ma14010192)
Supplement: Supplementary file 1 [file materials-14-00192-s001.zip › Application/2018-03-25 09-59 Sunday .koh]

 2.22007460000000E+0004
 5.60200000000000E+0001
 1.03700000000000E+0001
 1.06800000000000E+0001
 1.30000000000000E+0000
 7.56000000000000E+0000
 8.50000000000000E-0001
 0.00000000000000E+0000
 0.00000000000000E+0000
 3.00000000000000E-0002
 0.00000000000000E+0000
 0.00000000000000E+0000
 0.00000000000000E+0000
 1.10000000000000E-0002
 0.00000000000000E+0000
 1.00994030000000E+0004
 5.60200000000000E+0001
 1.03700000000000E+0001
 1.06800000000000E+0001
 1.30000000000000E+0000
 7.56000000000000E+0000
 8.50000000000000E-0001
 0.00000000000000E+0000
 0.00000000000000E+0000
 3.00000000000000E-0002
 0.00000000000000E+0000
 0.00000000000000E+0000
 0.00000000000000E+0000
 1.10000000000000E-0002
 0.00000000000000E+0000
 9.01979100000000E+0003
 6.50300000000000E+0001
 0.00000000000000E+0000
 2.30000000000000E-0001
 3.40000000000000E-0001
 5.42000000000000E+0000
 3.50000000000000E-0001
 0.00000000000000E+0000
 0.00000000000000E+0000
 5.00000000000000E-0003
 0.00000000000000E+0000
 5.70000000000000E-0002
 1.10000000000000E-0001
 0.00000000000000E+0000
 0.00000000000000E+0000
 0.00000000000000E+0000
 1.30006860000000E+0004
 6.59800000000000E+0001
 4.20000000000000E-0001
 2.57000000000000E+0000
 2.20000000000000E-0001
 2.58000000000000E+0000
 2.20000000000000E-0001
 0.00000000000000E+0000
 1.50000000000000E+0000
 1.40000000000000E-0002
 0.00000000000000E+0000
 4.40000000000000E-0002
 3.80000000000000E-0002
 5.00000000000000E-0003
 0.00000000000000E+0000
 7.00000000000000E-0002
 0.00000000000000E+0000
 5.94400000000000E+0001
 1.78000000000000E+0000
 2.40000000000000E-0001
 2.30000000000000E-0001
 1.27500000000000E+0001
 8.80000000000000E-0001
 0.00000000000000E+0000
 2.70000000000000E+0000
 1.00000000000000E-0002
 0.00000000000000E+0000
 3.00000000000000E-0002
 2.00000000000000E-0002
 5.00000000000000E-0003
 0.00000000000000E+0000
 2.20000000000000E-0001
 0.00000000000000E+0000
 6.59600000000000E+0001
 4.20000000000000E-0001
 2.56000000000000E+0000
 2.60000000000000E-0001
 2.65000000000000E+0000
 2.30000000000000E-0001
 0.00000000000000E+0000
 1.50000000000000E+0000
 1.30000000000000E-0002
 0.00000000000000E+0000
 4.00000000000000E-0002
 4.00000000000000E-0002
 5.00000000000000E-0003
 0.00000000000000E+0000
 7.00000000000000E-0002
 9.99761000000000E+0002
 1.90200000000000E+0001
 0.00000000000000E+0000
 4.73700000000000E+0001
 5.07000000000000E+0000
 1.35600000000000E+0001
 1.34000000000000E+0000
 3.00000000000000E+0000
 1.00000000000000E+0000
 1.30000000000000E-0001
 2.76000000000000E+0000
 2.00000000000000E-0002
 4.00000000000000E-0002
 2.00000000000000E-0002
 0.00000000000000E+0000
 3.60000000000000E-0001
 0.00000000000000E+0000
 8.80000000000000E-0001
 0.00000000000000E+0000
 4.45700000000000E+0001
 8.32000000000000E+0000
 6.50000000000000E-0001
 1.80000000000000E-0001
 0.00000000000000E+0000
 5.00000000000000E-0001
 2.00000000000000E-0002
 0.00000000000000E+0000
 0.00000000000000E+0000
 0.00000000000000E+0000
 1.00000000000000E-0002
 0.00000000000000E+0000
 1.20400000000000E+0001
 1.49904500000000E+0003
 8.72000000000000E-0001
 1.12114285714286E+0000
 3.91000000000000E-0001
 9.50000000000000E-0002
 3.72800000000000E+0000
 2.78900000000000E+0000
 0.00000000000000E+0000
 2.00000000000000E-0001
 4.53000000000000E-0001
 0.00000000000000E+0000
 1.77000000000000E-0001
 1.86000000000000E-0001
 3.00000000000000E-0003
 0.00000000000000E+0000
 8.88000000000000E+0001
 0.00000000000000E+0000
 9.70000000000000E-0001
 1.24714285714286E+0000
 3.50000000000000E-0001
 1.00000000000000E-0001
 4.23000000000000E+0000
 3.04000000000000E+0000
 0.00000000000000E+0000
 1.00000000000000E+0000
 5.00000000000000E-0001
 0.00000000000000E+0000
 2.00000000000000E-0001
 1.90000000000000E-0001
 0.00000000000000E+0000
 0.00000000000000E+0000
 8.87000000000000E+0001
 1.03398070000000E+0004
 8.20000000000000E+0000
 2.00000000000000E-0001
 4.00000000000000E-0001
 4.53000000000000E-0001
 0.00000000000000E+0000
 0.00000000000000E+0000
 0.00000000000000E+0000
 1.26600000000000E+0001
 7.90000000000000E+0000
 2.04000000000000E+0000
 4.31000000000000E+0001
 2.61000000000000E+0001
 0.00000000000000E+0000
 0.00000000000000E+0000
 2.72000000000000E+0000
 2.18000000000000E+0000
 0.00000000000000E+0000
 0.00000000000000E+0000
 1.90093438000000E+0005
 2.10000000000000E+0001
 1.89950000000000E+0001
 1.13141000000000E+0003
 3.85900000000000E+0000
 3.13127700000000E+0003
 4.50000000000000E-0001
 1.40000000000000E-0001
 6.40000000000000E-0002
 1.10000000000000E-0002
 4.20000000000000E+0000
 4.33900000000000E+0001
 3.93800000000000E+0001
 6.88000000000000E+0000
 8.35000000000000E+0000
 0.00000000000000E+0000
 1.95000000000000E-0001
 8.84000000000000E-0001
 6.40000000000000E-0001
 5.58300000000000E+0000
 3.00000000000000E+0002
 4.11700000000000E+0001
 7.70000000000000E+0000
 5.87000000000000E+0000
 4.40000000000000E-0001
 4.20000000000000E+0000
 1.65000000000000E+0000
 0.00000000000000E+0000
 0.00000000000000E+0000
 0.00000000000000E+0000
 0.00000000000000E+0000
 2.00000000000000E-0001
 1.00000000000000E-0001
 1.10000000000000E-0001
 0.00000000000000E+0000
 4.40390000000000E+0001
 3.88600000000000E+0001
 2.90650000000000E+0001
 2.27720000000000E+0001
 2.19470000000000E+0001
 1.97050000000000E+0001
 1.90540000000000E+0001
 2.02690000000000E+0001
 2.20830000000000E+0001
 2.31000000000000E-0001
 4.55700000000000E+0000
 1.37590000000000E+0001
 2.03410000000000E+0001
 2.15860000000000E+0001
 2.41750000000000E+0001
 2.51590000000000E+0001
 2.19180000000000E+0001
 2.17280000000000E+0001
 4.83500000000000E+0000
 4.78000000000000E+0000
 3.37100000000000E+0000
 3.34800000000000E+0000
 4.42400000000000E+0000
 5.05200000000000E+0000
 3.23200000000000E+0000
 3.55000000000000E+0000
 4.08000000000000E+0000
 1.02100000000000E+0003
 8.89000000000000E+0002
 7.39000000000000E+0002
 5.69000000000000E+0002
 5.13000000000000E+0002
 4.68000000000000E+0002
 4.29000000000000E+0002
 4.02000000000000E+0002
 1.37335000000000E+0002
 2.74182380000000E+0004
 1.00000000000000E+0000
 8.95000000000000E+0000
 3.50500000000000E+0001
 4.75000000000000E+0000
 4.50000000000000E-0001
 5.39000000000000E+0000
 6.99000000000000E+0000
 0.00000000000000E+0000
 4.67000000000000E+0000
 1.36000000000000E+0000
 4.12000000000000E+0001
 2.94100000000000E+0001
 1.80000000000000E-0001
 1.50000000000000E-0001
 6.00000000000000E-0001
 0.00000000000000E+0000
 0.00000000000000E+0000
 0.00000000000000E+0000
 0.00000000000000E+0000
 1.96157000000000E+0002
 3.62000000000000E-0001
 9.96380000000000E+0001
 3.33000000000000E+0002
 1.38871100000000E+0003
 9.59000000000000E-0001
 6.89041200000000E+0003
 0.00000000000000E+0000
 8.30000000000000E-0001
 8.94000000000000E+0001
 7.87000000000000E+0001
 8.20000000000000E+0000
 4.00000000000000E-0001
 0.00000000000000E+0000
 0.00000000000000E+0000
 0.00000000000000E+0000
 8.20000000000000E+0000
 4.00000000000000E-0001
 0.00000000000000E+0000
 0.00000000000000E+0000
 0.00000000000000E+0000
 0.00000000000000E+0000
 7.69416946186217E+0003
 1.00000000000000E+0002
 0.00000000000000E+0000
 0.00000000000000E+0000
 0.00000000000000E+0000
 0.00000000000000E+0000
 0.00000000000000E+0000
 0.00000000000000E+0000
 0.00000000000000E+0000
 6.35071217478677E+0001
 0.00000000000000E+0000
 4.31844160035764E+0004
