# Supplementary material for: Calculation of Coke Layers Situation in the Cohesive Zone of Blast Furnace
Source: Materials (Basel). 2021 Jan 3;14(1):192. doi: 10.3390/ma14010192 (PMC7795097; doi:10.3390/ma14010192)
Supplement: Supplementary file 1 [file materials-14-00192-s001.zip › Application/2018-03-26 09-59 Monday .koh]

 2.22201450000000E+0004
 5.55300000000000E+0001
 1.10300000000000E+0001
 1.10800000000000E+0001
 1.32000000000000E+0000
 7.89000000000000E+0000
 8.70000000000000E-0001
 0.00000000000000E+0000
 0.00000000000000E+0000
 0.00000000000000E+0000
 9.00000000000000E-0002
 0.00000000000000E+0000
 0.00000000000000E+0000
 1.30000000000000E-0002
 0.00000000000000E+0000
 1.01008700000000E+0004
 5.55300000000000E+0001
 1.10300000000000E+0001
 1.10800000000000E+0001
 1.32000000000000E+0000
 7.89000000000000E+0000
 8.70000000000000E-0001
 0.00000000000000E+0000
 0.00000000000000E+0000
 0.00000000000000E+0000
 9.00000000000000E-0002
 0.00000000000000E+0000
 0.00000000000000E+0000
 1.30000000000000E-0002
 0.00000000000000E+0000
 9.03701500000000E+0003
 6.50300000000000E+0001
 0.00000000000000E+0000
 2.30000000000000E-0001
 3.40000000000000E-0001
 5.42000000000000E+0000
 3.50000000000000E-0001
 0.00000000000000E+0000
 0.00000000000000E+0000
 5.00000000000000E-0003
 0.00000000000000E+0000
 5.70000000000000E-0002
 1.10000000000000E-0001
 0.00000000000000E+0000
 0.00000000000000E+0000
 0.00000000000000E+0000
 1.29986960000000E+0004
 6.59800000000000E+0001
 4.20000000000000E-0001
 2.57000000000000E+0000
 2.20000000000000E-0001
 2.58000000000000E+0000
 2.20000000000000E-0001
 0.00000000000000E+0000
 1.50000000000000E+0000
 1.40000000000000E-0002
 0.00000000000000E+0000
 4.40000000000000E-0002
 3.80000000000000E-0002
 5.00000000000000E-0003
 0.00000000000000E+0000
 7.00000000000000E-0002
 0.00000000000000E+0000
 5.94400000000000E+0001
 1.78000000000000E+0000
 2.40000000000000E-0001
 2.30000000000000E-0001
 1.27500000000000E+0001
 8.80000000000000E-0001
 0.00000000000000E+0000
 2.70000000000000E+0000
 1.00000000000000E-0002
 0.00000000000000E+0000
 3.00000000000000E-0002
 2.00000000000000E-0002
 5.00000000000000E-0003
 0.00000000000000E+0000
 2.20000000000000E-0001
 0.00000000000000E+0000
 6.59600000000000E+0001
 4.20000000000000E-0001
 2.56000000000000E+0000
 2.60000000000000E-0001
 2.65000000000000E+0000
 2.30000000000000E-0001
 0.00000000000000E+0000
 1.50000000000000E+0000
 1.30000000000000E-0002
 0.00000000000000E+0000
 4.00000000000000E-0002
 4.00000000000000E-0002
 5.00000000000000E-0003
 0.00000000000000E+0000
 7.00000000000000E-0002
 1.00049300000000E+0003
 1.90200000000000E+0001
 0.00000000000000E+0000
 4.73700000000000E+0001
 5.07000000000000E+0000
 1.35600000000000E+0001
 1.34000000000000E+0000
 3.00000000000000E+0000
 1.00000000000000E+0000
 1.30000000000000E-0001
 2.76000000000000E+0000
 2.00000000000000E-0002
 4.00000000000000E-0002
 2.00000000000000E-0002
 0.00000000000000E+0000
 3.60000000000000E-0001
 0.00000000000000E+0000
 8.80000000000000E-0001
 0.00000000000000E+0000
 4.45700000000000E+0001
 8.32000000000000E+0000
 6.50000000000000E-0001
 1.80000000000000E-0001
 0.00000000000000E+0000
 5.00000000000000E-0001
 2.00000000000000E-0002
 0.00000000000000E+0000
 0.00000000000000E+0000
 0.00000000000000E+0000
 1.00000000000000E-0002
 0.00000000000000E+0000
 1.20400000000000E+0001
 1.49985500000000E+0003
 8.72000000000000E-0001
 1.12114285714286E+0000
 3.91000000000000E-0001
 9.50000000000000E-0002
 3.72800000000000E+0000
 2.78900000000000E+0000
 0.00000000000000E+0000
 2.00000000000000E-0001
 4.53000000000000E-0001
 0.00000000000000E+0000
 1.77000000000000E-0001
 1.86000000000000E-0001
 3.00000000000000E-0003
 0.00000000000000E+0000
 8.88000000000000E+0001
 0.00000000000000E+0000
 9.70000000000000E-0001
 1.24714285714286E+0000
 3.50000000000000E-0001
 1.00000000000000E-0001
 4.23000000000000E+0000
 3.04000000000000E+0000
 0.00000000000000E+0000
 1.00000000000000E+0000
 5.00000000000000E-0001
 0.00000000000000E+0000
 2.00000000000000E-0001
 1.90000000000000E-0001
 0.00000000000000E+0000
 0.00000000000000E+0000
 8.87000000000000E+0001
 1.03390460000000E+0004
 8.20000000000000E+0000
 2.00000000000000E-0001
 4.00000000000000E-0001
 4.53000000000000E-0001
 0.00000000000000E+0000
 0.00000000000000E+0000
 0.00000000000000E+0000
 1.26600000000000E+0001
 7.90000000000000E+0000
 2.04000000000000E+0000
 4.31000000000000E+0001
 2.61000000000000E+0001
 0.00000000000000E+0000
 0.00000000000000E+0000
 2.72000000000000E+0000
 2.18000000000000E+0000
 0.00000000000000E+0000
 0.00000000000000E+0000
 1.93261940000000E+0005
 2.10000000000000E+0001
 1.89710000000000E+0001
 1.13208000000000E+0003
 4.31600000000000E+0000
 3.12490900000000E+0003
 5.90000000000000E-0001
 1.50000000000000E-0001
 6.90000000000000E-0002
 1.30000000000000E-0002
 4.20000000000000E+0000
 4.30700000000000E+0001
 3.98000000000000E+0001
 6.86000000000000E+0000
 7.98000000000000E+0000
 0.00000000000000E+0000
 2.21000000000000E-0001
 8.19000000000000E-0001
 8.20000000000000E-0001
 5.50000000000000E+0000
 3.00000000000000E+0002
 4.11700000000000E+0001
 7.70000000000000E+0000
 5.87000000000000E+0000
 4.40000000000000E-0001
 4.20000000000000E+0000
 1.65000000000000E+0000
 0.00000000000000E+0000
 0.00000000000000E+0000
 0.00000000000000E+0000
 0.00000000000000E+0000
 2.00000000000000E-0001
 1.00000000000000E-0001
 1.10000000000000E-0001
 0.00000000000000E+0000
 4.33590000000000E+0001
 3.58940000000000E+0001
 2.39730000000000E+0001
 2.10500000000000E+0001
 1.87210000000000E+0001
 1.96040000000000E+0001
 1.93720000000000E+0001
 2.27140000000000E+0001
 2.29490000000000E+0001
 1.01300000000000E+0000
 8.34800000000000E+0000
 1.76500000000000E+0001
 2.20780000000000E+0001
 2.34950000000000E+0001
 2.43920000000000E+0001
 2.44360000000000E+0001
 2.22080000000000E+0001
 2.14870000000000E+0001
 4.26800000000000E+0000
 3.89800000000000E+0000
 3.86900000000000E+0000
 3.81100000000000E+0000
 3.73800000000000E+0000
 3.23200000000000E+0000
 3.73300000000000E+0000
 3.64600000000000E+0000
 3.67000000000000E+0000
 1.00000000000000E+0003
 9.15000000000000E+0002
 7.33000000000000E+0002
 5.52000000000000E+0002
 4.26000000000000E+0002
 3.75000000000000E+0002
 3.57000000000000E+0002
 3.61000000000000E+0002
 1.27745000000000E+0002
 2.74667830000000E+0004
 1.00000000000000E+0000
 8.95000000000000E+0000
 3.50500000000000E+0001
 4.75000000000000E+0000
 4.50000000000000E-0001
 5.39000000000000E+0000
 6.99000000000000E+0000
 0.00000000000000E+0000
 4.67000000000000E+0000
 1.36000000000000E+0000
 4.12000000000000E+0001
 2.94100000000000E+0001
 1.80000000000000E-0001
 1.50000000000000E-0001
 6.00000000000000E-0001
 0.00000000000000E+0000
 0.00000000000000E+0000
 0.00000000000000E+0000
 0.00000000000000E+0000
 1.96168000000000E+0002
 3.60000000000000E-0001
 9.96400000000000E+0001
 3.33000000000000E+0002
 1.40942100000000E+0003
 9.93000000000000E-0001
 6.91071100000000E+0003
 0.00000000000000E+0000
 8.30000000000000E-0001
 8.94000000000000E+0001
 7.87000000000000E+0001
 8.20000000000000E+0000
 4.00000000000000E-0001
 0.00000000000000E+0000
 0.00000000000000E+0000
 0.00000000000000E+0000
 8.20000000000000E+0000
 4.00000000000000E-0001
 0.00000000000000E+0000
 0.00000000000000E+0000
 0.00000000000000E+0000
 0.00000000000000E+0000
 7.70779227221658E+0003
 1.00000000000000E+0002
 0.00000000000000E+0000
 0.00000000000000E+0000
 0.00000000000000E+0000
 0.00000000000000E+0000
 0.00000000000000E+0000
 0.00000000000000E+0000
 0.00000000000000E+0000
 6.35071217478677E+0001
 0.00000000000000E+0000
 4.31854160013426E+0004
